# Supplementary material for: HDL from 36-h fasted participants potently promotes efflux of cholesteryl ester from activated microglia
Source: Front Aging Neurosci. 2025 Aug 26;17:1629496. doi: 10.3389/fnagi.2025.1629496 (PMC12417472; doi:10.3389/fnagi.2025.1629496)
Supplement: Supplementary file 1 [file Data_Sheet_1.zip]

Archive with 20 entries (19 files):
- Microglia Supplemental Material/
- __MACOSX/._Microglia Supplemental Material
- Microglia Supplemental Material/s2 APOE secretion.xlsx
- __MACOSX/Microglia Supplemental Material/._s2 APOE secretion.xlsx
- Microglia Supplemental Material/S1 Cholesterol concentration alterations.xlsx
- __MACOSX/Microglia Supplemental Material/._S1 Cholesterol concentration alterations.xlsx
- Microglia Supplemental Material/.DS_Store
- __MACOSX/Microglia Supplemental Material/._.DS_Store
- Microglia Supplemental Material/Supplemetal Content JA 07162025.docx
- __MACOSX/Microglia Supplemental Material/._Supplemetal Content JA 07162025.docx
- Microglia Supplemental Material/S5 suppltable_refProt.xlsx
- __MACOSX/Microglia Supplemental Material/._S5 suppltable_refProt.xlsx
- Microglia Supplemental Material/S7 Description of NMR lipoprotein sub-classes.xlsx
- __MACOSX/Microglia Supplemental Material/._S7 Description of NMR lipoprotein sub-classes.xlsx
- Microglia Supplemental Material/S3 APOE size.xlsx
- __MACOSX/Microglia Supplemental Material/._S3 APOE size.xlsx
- Microglia Supplemental Material/S6 suppltable_refGlycan.xlsx
- __MACOSX/Microglia Supplemental Material/._S6 suppltable_refGlycan.xlsx
- Microglia Supplemental Material/S4 suppltable_fastingLipidProfile_1-14.xlsx
- __MACOSX/Microglia Supplemental Material/._S4 suppltable_fastingLipidProfile_1-14.xlsx
