# Supplementary material for: HDL from 36-h fasted participants potently promotes efflux of cholesteryl ester from activated microglia
Source: Front Aging Neurosci. 2025 Aug 26;17:1629496. doi: 10.3389/fnagi.2025.1629496 (PMC12417472; doi:10.3389/fnagi.2025.1629496)
Supplement: Supplementary file 1 [file Data_Sheet_1.zip › Microglia Supplemental Material/s2 APOE secretion.xlsx]

## Sheet: withHDL_ANOVA
	Df	Sum Sq	Mean Sq	F value	Pr(>F)
Treatment	3	1.86774e+10	6.22581e+09	16.6204	3.58585e-05
HDL	1	8.34335e+09	8.34335e+09	22.2734	0.000231435
Treatment:HDL	3	6.64191e+08	2.21397e+08	0.591041	0.629767
Residuals	16	5.99341e+09	3.74588e+08	#N/A	#N/A

## Sheet: withHDL_TreatmentEffect
	contrast	HDL	estimate	SE	df	t.ratio	p.value
1	Ctrl - Chol	P	21795.5	15802.7	16	1.37923	0.529276
2	Ctrl - AbO	P	-29351.3	15802.7	16	-1.85736	0.284345
3	Ctrl - Chol_AbO	P	29122.4	15802.7	16	1.84287	0.290474
4	Chol - AbO	P	-51146.9	15802.7	16	-3.23659	0.0239814
5	Chol - Chol_AbO	P	7326.82	15802.7	16	0.463644	0.96592
6	AbO - Chol_AbO	P	58473.7	15802.7	16	3.70023	0.00942818
7	Ctrl - Chol	F	36537.3	15802.7	16	2.31209	0.136697
8	Ctrl - AbO	F	-41142.9	15802.7	16	-2.60354	0.0811694
9	Ctrl - Chol_AbO	F	41019.7	15802.7	16	2.59574	0.0823438
10	Chol - AbO	F	-77680.2	15802.7	16	-4.91563	0.00080606
11	Chol - Chol_AbO	F	4482.4	15802.7	16	0.283647	0.991726
12	AbO - Chol_AbO	F	82162.6	15802.7	16	5.19927	0.000460128
P value adjustment: tukey method for comparing a family of 4 estimates

## Sheet: withHDL_HDLEffect
	contrast	Treatment	estimate	SE	df	t.ratio	p.value
1	P - F	Ctrl	-41002	15802.7	16	-2.59462	0.0195532
2	P - F	Chol	-26260.3	15802.7	16	-1.66176	0.116025
3	P - F	AbO	-52793.6	15802.7	16	-3.3408	0.00414698
4	P - F	Chol_AbO	-29104.8	15802.7	16	-1.84176	0.0841248

## Sheet: noHDL_ANOVA
	Df	Sum Sq	Mean Sq	F value	Pr(>F)
Treatment	3	170436	56812	8.47757	0.00725286
Residuals	8	53611.6	6701.45	#N/A	#N/A

## Sheet: noHDL_TreatmentEffect
	contrast	estimate	SE	df	t.ratio	p.value
1	Ctrl - Chol	21.2682	66.8403	8	0.318194	0.988017
2	Ctrl - AbO	161.564	66.8403	8	2.41716	0.150781
3	Ctrl - Chol_AbO	295.889	66.8403	8	4.4268	0.00949549
4	Chol - AbO	140.295	66.8403	8	2.09896	0.232012
5	Chol - Chol_AbO	274.621	66.8403	8	4.10861	0.0144061
6	AbO - Chol_AbO	134.325	66.8403	8	2.00964	0.260776
P value adjustment: tukey method for comparing a family of 4 estimates
