# Supplementary material for: HDL from 36-h fasted participants potently promotes efflux of cholesteryl ester from activated microglia
Source: Front Aging Neurosci. 2025 Aug 26;17:1629496. doi: 10.3389/fnagi.2025.1629496 (PMC12417472; doi:10.3389/fnagi.2025.1629496)
Supplement: Supplementary file 1 [file Data_Sheet_1.zip › Microglia Supplemental Material/S1 Cholesterol concentration alterations.xlsx]

## Sheet: TotalChol_ANOVA
	Df	Sum Sq	Mean Sq	F value	Pr(>F)
Treatment	3	134.338	44.7795	8.77275	0.000417711
HDL	2	276.603	138.301	27.0946	6.99467e-07
Treatment:HDL	6	35.4745	5.91242	1.1583	0.360601
Residuals	24	122.505	5.10438	#N/A	#N/A

## Sheet: TotalChol_TreatmentEffect
	contrast	HDL	estimate	SE	df	t.ratio	p.value
1	Ctrl - Chol	No	-5.71589	1.8447	24	-3.09854	0.0236542
2	Ctrl - AbO	No	-0.977007	1.8447	24	-0.529629	0.951028
3	Ctrl - Chol_AbO	No	-6.89551	1.8447	24	-3.73801	0.00525491
4	Chol - AbO	No	4.73888	1.8447	24	2.56892	0.074306
5	Chol - Chol_AbO	No	-1.17962	1.8447	24	-0.639466	0.918159
6	AbO - Chol_AbO	No	-5.9185	1.8447	24	-3.20838	0.0184092
7	Ctrl - Chol	P	0.414252	1.8447	24	0.224563	0.995895
8	Ctrl - AbO	P	0.138496	1.8447	24	0.0750777	0.999844
9	Ctrl - Chol_AbO	P	-3.39333	1.8447	24	-1.8395	0.28022
10	Chol - AbO	P	-0.275756	1.8447	24	-0.149486	0.998775
11	Chol - Chol_AbO	P	-3.80759	1.8447	24	-2.06407	0.193513
12	AbO - Chol_AbO	P	-3.53183	1.8447	24	-1.91458	0.248667
13	Ctrl - Chol	F	-1.55298	1.8447	24	-0.841861	0.834007
14	Ctrl - AbO	F	-0.632683	1.8447	24	-0.342973	0.98578
15	Ctrl - Chol_AbO	F	-4.50278	1.8447	24	-2.44093	0.0960824
16	Chol - AbO	F	0.920299	1.8447	24	0.498888	0.958539
17	Chol - Chol_AbO	F	-2.9498	1.8447	24	-1.59907	0.398
18	AbO - Chol_AbO	F	-3.8701	1.8447	24	-2.09796	0.182402
P value adjustment: tukey method for comparing a family of 4 estimates

## Sheet: TotalChol_HDLEffect
	contrast	Treatment	estimate	SE	df	t.ratio	p.value
1	No - P	Ctrl	2.34961	1.8447	24	1.27371	0.423222
2	No - F	Ctrl	4.73666	1.8447	24	2.56771	0.0430567
3	P - F	Ctrl	2.38705	1.8447	24	1.294	0.412139
4	No - P	Chol	8.47975	1.8447	24	4.59682	0.000329649
5	No - F	Chol	8.89956	1.8447	24	4.82439	0.000185707
6	P - F	Chol	0.419812	1.8447	24	0.227577	0.971886
7	No - P	AbO	3.46511	1.8447	24	1.87841	0.166672
8	No - F	AbO	5.08098	1.8447	24	2.75437	0.028678
9	P - F	AbO	1.61587	1.8447	24	0.875951	0.660302
10	No - P	Chol_AbO	5.85179	1.8447	24	3.17222	0.0110385
11	No - F	Chol_AbO	7.12939	1.8447	24	3.86479	0.00206399
12	P - F	Chol_AbO	1.2776	1.8447	24	0.692576	0.770047
P value adjustment: tukey method for comparing a family of 3 estimates

## Sheet: EC_ANOVA
	Df	Sum Sq	Mean Sq	F value	Pr(>F)
Treatment	3	21.4398	7.1466	1.84175	0.166553
HDL	2	99.3946	49.6973	12.8075	0.000164126
Treatment:HDL	6	38.3547	6.39246	1.6474	0.177557
Residuals	24	93.1278	3.88032	#N/A	#N/A

## Sheet: EC_TreatmentEffect
	contrast	HDL	estimate	SE	df	t.ratio	p.value
1	Ctrl - Chol	No	-1.01135	1.60838	24	-0.628803	0.921762
2	Ctrl - AbO	No	-1.60784	1.60838	24	-0.999663	0.751019
3	Ctrl - Chol_AbO	No	-0.748075	1.60838	24	-0.465111	0.965952
4	Chol - AbO	No	-0.596483	1.60838	24	-0.37086	0.98217
5	Chol - Chol_AbO	No	0.263278	1.60838	24	0.163692	0.998394
6	AbO - Chol_AbO	No	0.859761	1.60838	24	0.534552	0.949757
7	Ctrl - Chol	P	0.674318	1.60838	24	0.419253	0.974643
8	Ctrl - AbO	P	-0.281439	1.60838	24	-0.174983	0.998042
9	Ctrl - Chol_AbO	P	1.00468	1.60838	24	0.624655	0.92314
10	Chol - AbO	P	-0.955757	1.60838	24	-0.594236	0.932836
11	Chol - Chol_AbO	P	0.330364	1.60838	24	0.205402	0.996848
12	AbO - Chol_AbO	P	1.28612	1.60838	24	0.799638	0.853883
13	Ctrl - Chol	F	1.10167	1.60838	24	0.684954	0.90181
14	Ctrl - AbO	F	2.70666	1.60838	24	1.68285	0.354207
15	Ctrl - Chol_AbO	F	5.56491	1.60838	24	3.45995	0.0102319
16	Chol - AbO	F	1.605	1.60838	24	0.997896	0.752012
17	Chol - Chol_AbO	F	4.46325	1.60838	24	2.775	0.0482797
18	AbO - Chol_AbO	F	2.85825	1.60838	24	1.7771	0.308397
P value adjustment: tukey method for comparing a family of 4 estimates

## Sheet: EC_HDLEffect
	contrast	Treatment	estimate	SE	df	t.ratio	p.value
1	No - P	Ctrl	-1.34678	1.60838	24	-0.837354	0.683931
2	No - F	Ctrl	0.259325	1.60838	24	0.161233	0.985779
3	P - F	Ctrl	1.60611	1.60838	24	0.998587	0.584839
4	No - P	Chol	0.338889	1.60838	24	0.210702	0.975847
5	No - F	Chol	2.37234	1.60838	24	1.47499	0.320318
6	P - F	Chol	2.03346	1.60838	24	1.26429	0.428415
7	No - P	AbO	-0.0203852	1.60838	24	-0.0126744	0.999911
8	No - F	AbO	4.57382	1.60838	24	2.84375	0.0234942
9	P - F	AbO	4.59421	1.60838	24	2.85642	0.0228339
10	No - P	Chol_AbO	0.405974	1.60838	24	0.252412	0.965538
11	No - F	Chol_AbO	6.57231	1.60838	24	4.0863	0.00118926
12	P - F	Chol_AbO	6.16634	1.60838	24	3.83388	0.0022281
P value adjustment: tukey method for comparing a family of 3 estimates
