# Supplementary material for: HDL from 36-h fasted participants potently promotes efflux of cholesteryl ester from activated microglia
Source: Front Aging Neurosci. 2025 Aug 26;17:1629496. doi: 10.3389/fnagi.2025.1629496 (PMC12417472; doi:10.3389/fnagi.2025.1629496)
Supplement: Supplementary file 1 [file Data_Sheet_1.zip › Microglia Supplemental Material/S5 suppltable_refProt.xlsx]

## Sheet: ANOVA
	Fed	Fasted	Refed	AveExpr	F	P.Value	adj.P.Val
Pep-APOA4_LAPLAEDVR_z2	0.0285746	-0.880747	-0.443269	8.6556	14.7778	3.33578e-07	1.06745e-05
QuantPep-A1BG_LLELTGPK	-0.334861	-0.055833	-0.582627	7.73333	3.66277	0.0175689	0.281102
Pep-APOE_LGPLVEQGR_z4	0.0946669	0.179167	-0.0109971	11.305	2.40524	0.0769494	0.654952
QuantPep-FETUA_AHYDLR	0.409097	-0.663745	-0.437372	6.44483	2.35298	0.081869	0.654952
QuantPep-APOD_VLNQELR	0.157911	0.0674323	0.0210912	13.2745	1.80955	0.155919	0.935779
Pep-APOA1_LAEYHAK	0.123848	0.0134789	-0.0102888	14.2892	1.62911	0.192924	0.935779
QuantPep-APOM_AFLLTPR	0.129067	0.101223	0.0563573	13.121	1.47456	0.231313	0.935779
Pep-APOH_TCPKPDDLPFSTVVPLK_z3	0.516065	0.463712	0.800726	0.378465	1.23514	0.305581	0.935779
Pep-APOF_SGVQQLIQYYQDQK_z2	0.185405	0.16885	0.151066	7.76611	1.18484	0.323808	0.935779
Pep-APOL1_VTEPISAESGEQVER_z2	0.163705	0.0883528	0.0719337	8.23413	1.05058	0.377466	0.935779
QuantPep-PON1_YVYIAELLAHK	0.0178443	0.448918	0.0531668	0.0996192	1.04464	0.38002	0.935779
Pep-APOA2_SKEQLTPLIK_z2	0.122526	0.0685918	-0.0110478	12.5782	0.956531	0.419701	0.935779
Pep-LCAT_SSGLVSNAPGVQIR_z2	0.163695	0.0671457	0.0514072	7.55551	0.923111	0.43568	0.935779
Pep-SAA1_GPGGVWAAEAISDAR_z3	0.155031	0.0154206	-0.0140682	7.57513	0.888643	0.452708	0.935779
Pep-SAA2_GPGGAWAAEVISNAR_z3	0.143395	0.025178	-0.0301003	8.13735	0.858879	0.467866	0.935779
Pep-APOA5_AQLLGGVDEAWALLQGLQSR_z3	0.330417	-0.312851	-0.100989	5.32579	0.847174	0.473943	0.935779
QuantPep-HEMO_NFPSPVDAAFR	0.394861	-0.0752959	-0.347237	4.12816	0.803627	0.497133	0.935779
Pep-APOC1-QSELSAK	-0.0220109	0.216319	-0.036706	8.83904	0.656895	0.582027	0.956092
QuantPep-KNG1_YFIDFVAR	0.0186107	0.132319	-0.165443	6.37082	0.656601	0.582208	0.956092
QuantPep-HEP2_IAIDLFK	0.236045	0.608387	0.578669	1.30177	0.585997	0.626699	0.956092
QuantPep-A1AT_AVLTIDEK	-0.092921	-0.137892	-0.00432211	8.90723	0.569232	0.637592	0.956092
QuantPep-AACT_ADLSGITGAR	-0.151152	0.150243	0.267972	4.30378	0.539333	0.657314	0.956092
Pep-APOC3_GWVTDGFSSLK	0.0624556	0.0633477	-0.110873	11.6986	0.422039	0.737916	0.967294
Pep-SAA4_FRPDGLPK_z2	0.131168	0.0758349	-0.0107768	9.0592	0.403704	0.750894	0.967294
QuantPep-C1S_LLEVPEGR	0.0481679	0.0791466	-0.0739608	9.00298	0.369018	0.775638	0.967294
QuantPep-CLUS_ASSIIDELFQDR	0.13246	0.116406	0.0321995	7.54051	0.354671	0.785926	0.967294
Pep-APOC4_GFMQTYYDDHLR_z3	0.297489	0.215501	0.370962	4.9821	0.270671	0.846279	0.97284
QuantPep-CO3_TIYTPGSTVLYR	-0.163924	0.0610279	-0.278561	4.6408	0.263729	0.851235	0.97284
QuantPep-APOB_GFEPTLEALFGK	0.103809	0.0670837	-0.00333573	6.44672	0.181095	0.908798	0.978747
Pep-APOC2_TYLPAVDEK_z2	0.0155238	0.0580441	0.0286234	12.7309	0.108427	0.954832	0.978747
Pep-PLTP_GAFFPLTER_z2	-0.00494929	0.0386832	0.0243197	9.41663	0.0858212	0.967519	0.978747
Pep-PON3_IFLMDLNEQNPR_z2	0.0606178	-0.00979903	0.0534205	5.97139	0.0638025	0.978747	0.978747

## Sheet: Fed.Baseline
	baseMean	logFC	stat	pvalue	padj
Pep-APOA4_LAPLAEDVR_z2	8.6556	0.0285746	0.18643	0.852782	0.958746
QuantPep-A1BG_LLELTGPK	7.73333	-0.334861	-1.63846	0.106936	0.498324
Pep-APOE_LGPLVEQGR_z4	11.305	0.0946669	1.13507	0.261183	0.696489
QuantPep-FETUA_AHYDLR	6.44483	0.409097	0.967435	0.337488	0.788859
QuantPep-APOD_VLNQELR	13.2745	0.157911	2.15659	0.0353485	0.498324
Pep-APOA1_LAEYHAK	14.2892	0.123848	1.82782	0.0729079	0.498324
QuantPep-APOM_AFLLTPR	13.121	0.129067	1.97753	0.0529139	0.498324
Pep-APOH_TCPKPDDLPFSTVVPLK_z3	0.378465	0.516065	1.25163	0.215909	0.628098
Pep-APOF_SGVQQLIQYYQDQK_z2	7.76611	0.185405	1.70454	0.0938255	0.498324
Pep-APOL1_VTEPISAESGEQVER_z2	8.23413	0.163705	1.76957	0.0822455	0.498324
QuantPep-PON1_YVYIAELLAHK	0.0996192	0.0178443	0.0594944	0.95277	0.958746
Pep-APOA2_SKEQLTPLIK_z2	12.5782	0.122526	1.36257	0.178474	0.628098
Pep-LCAT_SSGLVSNAPGVQIR_z2	7.55551	0.163695	1.62863	0.109008	0.498324
Pep-SAA1_GPGGVWAAEAISDAR_z3	7.57513	0.155031	1.34333	0.184586	0.628098
Pep-SAA2_GPGGAWAAEVISNAR_z3	8.13735	0.143395	1.26139	0.212402	0.628098
Pep-APOA5_AQLLGGVDEAWALLQGLQSR_z3	5.32579	0.330417	0.814023	0.419082	0.788859
QuantPep-HEMO_NFPSPVDAAFR	4.12816	0.394861	0.847342	0.400413	0.788859
Pep-APOC1-QSELSAK	8.83904	-0.0220109	-0.102483	0.91874	0.958746
QuantPep-KNG1_YFIDFVAR	6.37082	0.0186107	0.0835984	0.933674	0.958746
QuantPep-HEP2_IAIDLFK	1.30177	0.236045	0.466056	0.642984	0.947536
QuantPep-A1AT_AVLTIDEK	8.90723	-0.092921	-0.717796	0.475869	0.830572
QuantPep-AACT_ADLSGITGAR	4.30378	-0.151152	-0.454215	0.651431	0.947536
Pep-APOC3_GWVTDGFSSLK	11.6986	0.0624556	0.346304	0.730413	0.95319
Pep-SAA4_FRPDGLPK_z2	9.0592	0.131168	0.884623	0.380144	0.788859
QuantPep-C1S_LLEVPEGR	9.00298	0.0481679	0.302229	0.763598	0.95319
QuantPep-CLUS_ASSIIDELFQDR	7.54051	0.13246	0.868509	0.388825	0.788859
Pep-APOC4_GFMQTYYDDHLR_z3	4.9821	0.297489	0.689829	0.493152	0.830572
QuantPep-CO3_TIYTPGSTVLYR	4.6408	-0.163924	-0.368084	0.714199	0.95319
QuantPep-APOB_GFEPTLEALFGK	6.44672	0.103809	0.596538	0.553221	0.885154
Pep-APOC2_TYLPAVDEK_z2	12.7309	0.0155238	0.150786	0.880686	0.958746
Pep-PLTP_GAFFPLTER_z2	9.41663	-0.00494929	-0.0519597	0.958746	0.958746
Pep-PON3_IFLMDLNEQNPR_z2	5.97139	0.0606178	0.287926	0.774467	0.95319

## Sheet: Fasted.Baseline
	baseMean	logFC	stat	pvalue	padj
Pep-APOA4_LAPLAEDVR_z2	8.6556	-0.880747	-5.59977	6.75013e-07	2.16004e-05
QuantPep-A1BG_LLELTGPK	7.73333	-0.055833	-0.266222	0.791046	0.925797
Pep-APOE_LGPLVEQGR_z4	11.305	0.179167	2.09346	0.0408509	0.653614
QuantPep-FETUA_AHYDLR	6.44483	-0.663745	-1.52961	0.131746	0.801454
QuantPep-APOD_VLNQELR	13.2745	0.0674323	0.897441	0.373328	0.925797
Pep-APOA1_LAEYHAK	14.2892	0.0134789	0.193857	0.846989	0.925797
QuantPep-APOM_AFLLTPR	13.121	0.101223	1.51137	0.136319	0.801454
Pep-APOH_TCPKPDDLPFSTVVPLK_z3	0.378465	0.463712	1.09598	0.277779	0.925797
Pep-APOF_SGVQQLIQYYQDQK_z2	7.76611	0.16885	1.51276	0.135966	0.801454
Pep-APOL1_VTEPISAESGEQVER_z2	8.23413	0.0883528	0.930702	0.356005	0.925797
QuantPep-PON1_YVYIAELLAHK	0.0996192	0.448918	1.45857	0.150273	0.801454
Pep-APOA2_SKEQLTPLIK_z2	12.5782	0.0685918	0.743337	0.460386	0.925797
Pep-LCAT_SSGLVSNAPGVQIR_z2	7.55551	0.0671457	0.651009	0.517704	0.925797
Pep-SAA1_GPGGVWAAEAISDAR_z3	7.57513	0.0154206	0.130212	0.896866	0.925797
Pep-SAA2_GPGGAWAAEVISNAR_z3	8.13735	0.025178	0.215834	0.829902	0.925797
Pep-APOA5_AQLLGGVDEAWALLQGLQSR_z3	5.32579	-0.312851	-0.751097	0.455741	0.925797
QuantPep-HEMO_NFPSPVDAAFR	4.12816	-0.0752959	-0.15746	0.875449	0.925797
Pep-APOC1-QSELSAK	8.83904	0.216319	0.9815	0.33057	0.925797
QuantPep-KNG1_YFIDFVAR	6.37082	0.132319	0.579218	0.564766	0.925797
QuantPep-HEP2_IAIDLFK	1.30177	0.608387	1.17059	0.246722	0.925797
QuantPep-A1AT_AVLTIDEK	8.90723	-0.137892	-1.03803	0.303722	0.925797
QuantPep-AACT_ADLSGITGAR	4.30378	0.150243	0.439972	0.661652	0.925797
Pep-APOC3_GWVTDGFSSLK	11.6986	0.0633477	0.342294	0.733411	0.925797
Pep-SAA4_FRPDGLPK_z2	9.0592	0.0758349	0.498407	0.62015	0.925797
QuantPep-C1S_LLEVPEGR	9.00298	0.0791466	0.483941	0.630316	0.925797
QuantPep-CLUS_ASSIIDELFQDR	7.54051	0.116406	0.743788	0.460116	0.925797
Pep-APOC4_GFMQTYYDDHLR_z3	4.9821	0.215501	0.486969	0.628182	0.925797
QuantPep-CO3_TIYTPGSTVLYR	4.6408	0.0610279	0.133541	0.894244	0.925797
QuantPep-APOB_GFEPTLEALFGK	6.44672	0.0670837	0.375669	0.708583	0.925797
Pep-APOC2_TYLPAVDEK_z2	12.7309	0.0580441	0.549423	0.584901	0.925797
Pep-PLTP_GAFFPLTER_z2	9.41663	0.0386832	0.395757	0.693789	0.925797
Pep-PON3_IFLMDLNEQNPR_z2	5.97139	-0.00979903	-0.0453573	0.963984	0.963984

## Sheet: Refed.Baseline
	baseMean	logFC	stat	pvalue	padj
Pep-APOA4_LAPLAEDVR_z2	8.6556	-0.443269	-2.80257	0.00695203	0.123922
QuantPep-A1BG_LLELTGPK	7.73333	-0.582627	-2.76257	0.00774512	0.123922
Pep-APOE_LGPLVEQGR_z4	11.305	-0.0109971	-0.127778	0.898783	0.985246
QuantPep-FETUA_AHYDLR	6.44483	-0.437372	-1.0023	0.320511	0.985246
QuantPep-APOD_VLNQELR	13.2745	0.0210912	0.279132	0.781173	0.985246
Pep-APOA1_LAEYHAK	14.2892	-0.0102888	-0.147151	0.883542	0.985246
QuantPep-APOM_AFLLTPR	13.121	0.0563573	0.836778	0.406276	0.985246
Pep-APOH_TCPKPDDLPFSTVVPLK_z3	0.378465	0.800726	1.88195	0.0650453	0.693816
Pep-APOF_SGVQQLIQYYQDQK_z2	7.76611	0.151066	1.34588	0.183768	0.985246
Pep-APOL1_VTEPISAESGEQVER_z2	8.23413	0.0719337	0.753515	0.454298	0.985246
QuantPep-PON1_YVYIAELLAHK	0.0996192	0.0531668	0.171779	0.864231	0.985246
Pep-APOA2_SKEQLTPLIK_z2	12.5782	-0.0110478	-0.119058	0.905655	0.985246
Pep-LCAT_SSGLVSNAPGVQIR_z2	7.55551	0.0514072	0.495635	0.622092	0.985246
Pep-SAA1_GPGGVWAAEAISDAR_z3	7.57513	-0.0140682	-0.118129	0.906389	0.985246
Pep-SAA2_GPGGAWAAEVISNAR_z3	8.13735	-0.0301003	-0.256589	0.798437	0.985246
Pep-APOA5_AQLLGGVDEAWALLQGLQSR_z3	5.32579	-0.100989	-0.241102	0.810357	0.985246
QuantPep-HEMO_NFPSPVDAAFR	4.12816	-0.347237	-0.722093	0.473243	0.985246
Pep-APOC1-QSELSAK	8.83904	-0.036706	-0.165616	0.869056	0.985246
QuantPep-KNG1_YFIDFVAR	6.37082	-0.165443	-0.720173	0.474415	0.985246
QuantPep-HEP2_IAIDLFK	1.30177	0.578669	1.1072	0.272944	0.985246
QuantPep-A1AT_AVLTIDEK	8.90723	-0.00432211	-0.0323545	0.974304	0.985246
QuantPep-AACT_ADLSGITGAR	4.30378	0.267972	0.780349	0.438473	0.985246
Pep-APOC3_GWVTDGFSSLK	11.6986	-0.110873	-0.595747	0.553745	0.985246
Pep-SAA4_FRPDGLPK_z2	9.0592	-0.0107768	-0.0704326	0.9441	0.985246
QuantPep-C1S_LLEVPEGR	9.00298	-0.0739608	-0.449709	0.654657	0.985246
QuantPep-CLUS_ASSIIDELFQDR	7.54051	0.0321995	0.204593	0.838632	0.985246
Pep-APOC4_GFMQTYYDDHLR_z3	4.9821	0.370962	0.833588	0.408057	0.985246
QuantPep-CO3_TIYTPGSTVLYR	4.6408	-0.278561	-0.606146	0.546869	0.985246
QuantPep-APOB_GFEPTLEALFGK	6.44672	-0.00333573	-0.0185758	0.985246	0.985246
Pep-APOC2_TYLPAVDEK_z2	12.7309	0.0286234	0.269425	0.788593	0.985246
Pep-PLTP_GAFFPLTER_z2	9.41663	0.0243197	0.24742	0.805489	0.985246
Pep-PON3_IFLMDLNEQNPR_z2	5.97139	0.0534205	0.24589	0.806667	0.985246

## Sheet: Fasted.Fed
	baseMean	logFC	stat	pvalue	padj
Pep-APOA4_LAPLAEDVR_z2	8.6556	-0.909321	-5.93186	1.96456e-07	6.28661e-06
QuantPep-A1BG_LLELTGPK	7.73333	0.279028	1.36507	0.177692	0.839289
Pep-APOE_LGPLVEQGR_z4	11.305	0.0845001	1.01302	0.315408	0.839289
QuantPep-FETUA_AHYDLR	6.44483	-1.07284	-2.5367	0.014006	0.224096
QuantPep-APOD_VLNQELR	13.2745	-0.0904788	-1.23549	0.221809	0.839289
Pep-APOA1_LAEYHAK	14.2892	-0.110369	-1.62866	0.109001	0.839289
QuantPep-APOM_AFLLTPR	13.121	-0.0278438	-0.426554	0.67134	0.946124
Pep-APOH_TCPKPDDLPFSTVVPLK_z3	0.378465	-0.0523538	-0.126958	0.899429	0.946124
Pep-APOF_SGVQQLIQYYQDQK_z2	7.76611	-0.0165546	-0.152175	0.879596	0.946124
Pep-APOL1_VTEPISAESGEQVER_z2	8.23413	-0.075352	-0.814404	0.418865	0.893579
QuantPep-PON1_YVYIAELLAHK	0.0996192	0.431073	1.43703	0.156276	0.839289
Pep-APOA2_SKEQLTPLIK_z2	12.5782	-0.0539346	-0.599703	0.551125	0.946124
Pep-LCAT_SSGLVSNAPGVQIR_z2	7.55551	-0.0965495	-0.960447	0.340961	0.839289
Pep-SAA1_GPGGVWAAEAISDAR_z3	7.57513	-0.13961	-1.20954	0.23154	0.839289
Pep-SAA2_GPGGAWAAEVISNAR_z3	8.13735	-0.118217	-1.03976	0.302924	0.839289
Pep-APOA5_AQLLGGVDEAWALLQGLQSR_z3	5.32579	-0.643268	-1.58454	0.118704	0.839289
QuantPep-HEMO_NFPSPVDAAFR	4.12816	-0.470157	-1.00878	0.317423	0.839289
Pep-APOC1-QSELSAK	8.83904	0.23833	1.1095	0.271957	0.839289
QuantPep-KNG1_YFIDFVAR	6.37082	0.113709	0.510701	0.611569	0.946124
QuantPep-HEP2_IAIDLFK	1.30177	0.372342	0.735061	0.465371	0.930743
QuantPep-A1AT_AVLTIDEK	8.90723	-0.0449707	-0.34734	0.729639	0.946124
QuantPep-AACT_ADLSGITGAR	4.30378	0.301395	0.905568	0.369046	0.843534
Pep-APOC3_GWVTDGFSSLK	11.6986	0.000892065	0.00494561	0.996072	0.996072
Pep-SAA4_FRPDGLPK_z2	9.0592	-0.0553326	-0.373122	0.710467	0.946124
QuantPep-C1S_LLEVPEGR	9.00298	0.0309786	0.194347	0.846608	0.946124
QuantPep-CLUS_ASSIIDELFQDR	7.54051	-0.0160537	-0.105245	0.916557	0.946124
Pep-APOC4_GFMQTYYDDHLR_z3	4.9821	-0.0819887	-0.190091	0.849926	0.946124
QuantPep-CO3_TIYTPGSTVLYR	4.6408	0.224952	0.505047	0.615509	0.946124
QuantPep-APOB_GFEPTLEALFGK	6.44672	-0.0367248	-0.21101	0.833646	0.946124
Pep-APOC2_TYLPAVDEK_z2	12.7309	0.0425204	0.412952	0.681219	0.946124
Pep-PLTP_GAFFPLTER_z2	9.41663	0.0436325	0.458006	0.648721	0.946124
Pep-PON3_IFLMDLNEQNPR_z2	5.97139	-0.0704168	-0.334422	0.739311	0.946124

## Sheet: Refed.Fed
	baseMean	logFC	stat	pvalue	padj
Pep-APOA4_LAPLAEDVR_z2	8.6556	-0.471844	-2.97859	0.00427535	0.136811
QuantPep-A1BG_LLELTGPK	7.73333	-0.247766	-1.17297	0.245774	0.674437
Pep-APOE_LGPLVEQGR_z4	11.305	-0.105664	-1.22583	0.225397	0.674437
QuantPep-FETUA_AHYDLR	6.44483	-0.846469	-1.93679	0.0578246	0.607935
QuantPep-APOD_VLNQELR	13.2745	-0.13682	-1.80793	0.0759919	0.607935
Pep-APOA1_LAEYHAK	14.2892	-0.134137	-1.91545	0.0605498	0.607935
QuantPep-APOM_AFLLTPR	13.121	-0.0727097	-1.0779	0.285703	0.674437
Pep-APOH_TCPKPDDLPFSTVVPLK_z3	0.378465	0.284661	0.668002	0.506878	0.733679
Pep-APOF_SGVQQLIQYYQDQK_z2	7.76611	-0.0343388	-0.305457	0.761151	0.944408
Pep-APOL1_VTEPISAESGEQVER_z2	8.23413	-0.091771	-0.95982	0.341274	0.674437
QuantPep-PON1_YVYIAELLAHK	0.0996192	0.0353225	0.113948	0.909687	0.970333
Pep-APOA2_SKEQLTPLIK_z2	12.5782	-0.133574	-1.43724	0.156216	0.647291
Pep-LCAT_SSGLVSNAPGVQIR_z2	7.55551	-0.112288	-1.08093	0.284366	0.674437
Pep-SAA1_GPGGVWAAEAISDAR_z3	7.57513	-0.169099	-1.4177	0.161823	0.647291
Pep-SAA2_GPGGAWAAEVISNAR_z3	8.13735	-0.173495	-1.47665	0.145373	0.647291
Pep-APOA5_AQLLGGVDEAWALLQGLQSR_z3	5.32579	-0.431405	-1.02834	0.308213	0.674437
QuantPep-HEMO_NFPSPVDAAFR	4.12816	-0.742098	-1.54082	0.128995	0.647291
Pep-APOC1-QSELSAK	8.83904	-0.0146951	-0.0662007	0.947454	0.973731
QuantPep-KNG1_YFIDFVAR	6.37082	-0.184054	-0.79994	0.427128	0.733679
QuantPep-HEP2_IAIDLFK	1.30177	0.342624	0.654542	0.515443	0.733679
QuantPep-A1AT_AVLTIDEK	8.90723	0.0885989	0.662204	0.510558	0.733679
QuantPep-AACT_ADLSGITGAR	4.30378	0.419123	1.21862	0.228102	0.674437
Pep-APOC3_GWVTDGFSSLK	11.6986	-0.173328	-0.929891	0.356421	0.674437
Pep-SAA4_FRPDGLPK_z2	9.0592	-0.141944	-0.926247	0.358294	0.674437
QuantPep-C1S_LLEVPEGR	9.00298	-0.122129	-0.741434	0.46153	0.733679
QuantPep-CLUS_ASSIIDELFQDR	7.54051	-0.100261	-0.636057	0.527332	0.733679
Pep-APOC4_GFMQTYYDDHLR_z3	4.9821	0.0734725	0.164843	0.869661	0.970333
QuantPep-CO3_TIYTPGSTVLYR	4.6408	-0.114637	-0.249061	0.804225	0.953156
QuantPep-APOB_GFEPTLEALFGK	6.44672	-0.107144	-0.595731	0.553756	0.738341
Pep-APOC2_TYLPAVDEK_z2	12.7309	0.0130996	0.123112	0.90246	0.970333
Pep-PLTP_GAFFPLTER_z2	9.41663	0.029269	0.297309	0.767331	0.944408
Pep-PON3_IFLMDLNEQNPR_z2	5.97139	-0.00719725	-0.0330769	0.973731	0.973731

## Sheet: Refed.Fasted
	baseMean	logFC	stat	pvalue	padj
Pep-APOA4_LAPLAEDVR_z2	8.6556	0.437477	2.98331	0.00421904	0.135009
QuantPep-A1BG_LLELTGPK	7.73333	-0.526794	-2.69412	0.00929779	0.148765
Pep-APOE_LGPLVEQGR_z4	11.305	-0.190164	-2.38319	0.0205818	0.21954
QuantPep-FETUA_AHYDLR	6.44483	0.226373	0.559534	0.578029	0.903566
QuantPep-APOD_VLNQELR	13.2745	-0.0463411	-0.661496	0.511008	0.903566
Pep-APOA1_LAEYHAK	14.2892	-0.0237677	-0.366639	0.715271	0.903566
QuantPep-APOM_AFLLTPR	13.121	-0.0448659	-0.718507	0.475434	0.903566
Pep-APOH_TCPKPDDLPFSTVVPLK_z3	0.378465	0.337015	0.854335	0.396562	0.903566
Pep-APOF_SGVQQLIQYYQDQK_z2	7.76611	-0.0177842	-0.170894	0.864923	0.903566
Pep-APOL1_VTEPISAESGEQVER_z2	8.23413	-0.016419	-0.185507	0.853502	0.903566
QuantPep-PON1_YVYIAELLAHK	0.0996192	-0.395751	-1.37913	0.17334	0.903566
Pep-APOA2_SKEQLTPLIK_z2	12.5782	-0.0796396	-0.925691	0.358581	0.903566
Pep-LCAT_SSGLVSNAPGVQIR_z2	7.55551	-0.0157385	-0.163665	0.870585	0.903566
Pep-SAA1_GPGGVWAAEAISDAR_z3	7.57513	-0.0294888	-0.267072	0.790395	0.903566
Pep-SAA2_GPGGAWAAEVISNAR_z3	8.13735	-0.0552783	-0.508248	0.613277	0.903566
Pep-APOA5_AQLLGGVDEAWALLQGLQSR_z3	5.32579	0.211863	0.545551	0.587542	0.903566
QuantPep-HEMO_NFPSPVDAAFR	4.12816	-0.271941	-0.609953	0.544361	0.903566
Pep-APOC1-QSELSAK	8.83904	-0.253025	-1.23135	0.22334	0.903566
QuantPep-KNG1_YFIDFVAR	6.37082	-0.297762	-1.39802	0.167624	0.903566
QuantPep-HEP2_IAIDLFK	1.30177	-0.0297185	-0.0613305	0.951315	0.951315
QuantPep-A1AT_AVLTIDEK	8.90723	0.13357	1.07845	0.285458	0.903566
QuantPep-AACT_ADLSGITGAR	4.30378	0.117729	0.369774	0.712947	0.903566
Pep-APOC3_GWVTDGFSSLK	11.6986	-0.17422	-1.0097	0.316986	0.903566
Pep-SAA4_FRPDGLPK_z2	9.0592	-0.0866117	-0.610541	0.543975	0.903566
QuantPep-C1S_LLEVPEGR	9.00298	-0.153107	-1.00411	0.319648	0.903566
QuantPep-CLUS_ASSIIDELFQDR	7.54051	-0.0842068	-0.577089	0.566193	0.903566
Pep-APOC4_GFMQTYYDDHLR_z3	4.9821	0.155461	0.376789	0.707755	0.903566
QuantPep-CO3_TIYTPGSTVLYR	4.6408	-0.339589	-0.797011	0.428813	0.903566
QuantPep-APOB_GFEPTLEALFGK	6.44672	-0.0704195	-0.422964	0.673942	0.903566
Pep-APOC2_TYLPAVDEK_z2	12.7309	-0.0294208	-0.298693	0.76628	0.903566
Pep-PLTP_GAFFPLTER_z2	9.41663	-0.0143635	-0.157612	0.87533	0.903566
Pep-PON3_IFLMDLNEQNPR_z2	5.97139	0.0632196	0.313862	0.754793	0.903566
