# Supplementary material for: HDL from 36-h fasted participants potently promotes efflux of cholesteryl ester from activated microglia
Source: Front Aging Neurosci. 2025 Aug 26;17:1629496. doi: 10.3389/fnagi.2025.1629496 (PMC12417472; doi:10.3389/fnagi.2025.1629496)
Supplement: Supplementary file 1 [file Data_Sheet_1.zip › Microglia Supplemental Material/S7 Description of NMR lipoprotein sub-classes.xlsx]

## Sheet: Sheet1
Analyte	Size Range (nm)	Unit
TRLP	24-240	nmol/L
Very Large TRLP	90-240	nmol/L
Large TRLP	50-89	nmol/L
Medium TRLP	37-49	nmol/L
Small TRLP	30-36	nmol/L
Very Small TRLP	24-29	nmol/L
cLDLP	19-23	nmol/L
Large cLDLP	21.5-23	nmol/L
Medium cLDLP	20.5-21.4	nmol/L
Small cLDLP	19-20.4	nmol/L
cHDLP	7.4-13	μmol/L
Large cHDLP	9.6-13	μmol/L
Medium cHDLP	8.1-9.5	μmol/L
Small cHDLP	7.4-8.0	μmol/L
H7P	12	μmol/L
H6P	10.8	μmol/L
H5P	10.3	μmol/L
H4P	9.5	μmol/L
H3P	8.7	μmol/L
H2P	7.8	μmol/L
H1P	7.4	μmol/L
