# Supplementary material for: HDL from 36-h fasted participants potently promotes efflux of cholesteryl ester from activated microglia
Source: Front Aging Neurosci. 2025 Aug 26;17:1629496. doi: 10.3389/fnagi.2025.1629496 (PMC12417472; doi:10.3389/fnagi.2025.1629496)
Supplement: Supplementary file 1 [file Data_Sheet_1.zip › Microglia Supplemental Material/S3 APOE size.xlsx]

## Sheet: Mean_SD_perWell
	Treatment	HDL	Well	Mean	SD
1	Ctrl	No	B2	10.0934	4.80776
2	Ctrl	No	C2	9.14908	3.59686
3	Ctrl	No	D2	9.37347	3.31491
4	Ctrl	P	B7	10.2424	4.9416
5	Ctrl	P	C7	9.6678	3.56284
6	Ctrl	P	D7	9.08367	3.07122
7	Ctrl	F	E2	10.0693	4.47941
8	Ctrl	F	F2	9.26603	3.55457
9	Ctrl	F	G2	8.87611	2.92084
10	Chol	No	B3	8.53759	2.44867
11	Chol	No	C3	10.0105	4.16087
12	Chol	No	D3	9.4044	3.27445
13	Chol	P	B8	9.37806	3.5188
14	Chol	P	C8	9.66413	3.52496
15	Chol	P	D8	8.67501	2.56954
16	Chol	F	E3	8.82985	2.82998
17	Chol	F	F3	9.06214	2.91829
18	Chol	F	G3	9.79036	3.70212
19	AbO	No	B4	9.13551	3.69272
20	AbO	No	C4	8.82956	3.3529
21	AbO	No	D4	8.65859	2.72435
22	AbO	P	B9	9.87234	4.13893
23	AbO	P	C9	8.7187	3.04389
24	AbO	P	D9	8.68038	2.60334
25	AbO	F	E4	8.94012	3.34234
26	AbO	F	F4	9.11858	3.01787
27	AbO	F	G4	8.52044	2.6504
28	Chol_AbO	No	B5	9.03637	2.99047
29	Chol_AbO	No	C5	8.60774	2.45395
30	Chol_AbO	No	D5	8.96127	2.5849
31	Chol_AbO	P	B10	8.63913	2.55472
32	Chol_AbO	P	C10	8.6014	2.50695
33	Chol_AbO	P	D10	9.64989	4.10511
34	Chol_AbO	F	E5	8.66615	2.69369
35	Chol_AbO	F	F5	8.87179	2.79334
36	Chol_AbO	F	G5	9.11862	3.00845

## Sheet: Mean_SD_perGroup
	Treatment	HDL	Mean	SD
1	Ctrl	No	9.55909	3.93986
2	Ctrl	P	9.53614	3.73289
3	Ctrl	F	9.36162	3.68134
4	Chol	No	9.41583	3.49879
5	Chol	P	9.3235	3.34078
6	Chol	F	9.29443	3.27112
7	AbO	No	8.80952	3.12779
8	AbO	P	8.93492	3.17102
9	AbO	F	8.81372	2.93305
10	Chol_AbO	No	8.86501	2.66484
11	Chol_AbO	P	8.75346	2.80289
12	Chol_AbO	F	8.87951	2.8401

## Sheet: ANOVA
	Df	Sum Sq	Mean Sq	F value	Pr(>F)
Treatment	3	2.37353	0.791177	3.79409	0.020308
HDL	2	0.128948	0.0644739	0.309184	0.736357
Residuals	30	6.25587	0.208529	#N/A	#N/A

## Sheet: TreatmentEffect
	contrast	estimate	SE	df	t.ratio	p.value
1	No - Chol	0.27436	0.215267	30	1.27451	0.585758
2	No - AbO	0.594114	0.215267	30	2.7599	0.0456384
3	No - Chol_AbO	0.629876	0.215267	30	2.92603	0.0311888
4	Chol - AbO	0.319754	0.215267	30	1.48539	0.458538
5	Chol - Chol_AbO	0.355517	0.215267	30	1.65152	0.366337
6	AbO - Chol_AbO	0.0357628	0.215267	30	0.166133	0.998331
P value adjustment: tukey method for comparing a family of 4 estimates
