# Supplementary material for: HDL from 36-h fasted participants potently promotes efflux of cholesteryl ester from activated microglia
Source: Front Aging Neurosci. 2025 Aug 26;17:1629496. doi: 10.3389/fnagi.2025.1629496 (PMC12417472; doi:10.3389/fnagi.2025.1629496)
Supplement: Supplementary file 1 [file Data_Sheet_1.zip › Microglia Supplemental Material/S6 suppltable_refGlycan.xlsx]

## Sheet: ANOVA
	TimepointB	TimepointC	TimepointD	AveExpr	F	P.Value	adj.P.Val				Note: total number of protein monitored
APOE_307/308_11010_z3	0.00039722	-0.00583371	0.00157268	0.0272683	9.56144	3.59906e-05	0.00156037					Quant Pep
APOE_215_0100	0.000427188	-0.000457485	0.000681731	0.00266101	9.29377	4.64763e-05	0.00156037			1	A1AT
APOC3_94AMC_1102_z3	-0.000446415	-0.0331475	-0.0030592	0.146699	9.18818	5.14408e-05	0.00156037			2	A1BG
APOE_215_1101_z2	0.000596113	-0.000534223	0.000172413	0.00339579	8.03887	0.000158939	0.0035482			3	AACT
APOC3_94_1202	7.11441e-05	-0.000336244	-0.000351937	0.00102823	7.82576	0.000196868	0.0035482			4	APOA1	2
APOC3_94_1102	2.43745e-05	-0.0255905	-0.000590438	0.117378	7.65503	0.000233947	0.0035482			5	APOA2	2
APOC3_94MC_11020_z3	-0.00018126	-0.00199886	-0.00161281	0.00923337	4.24518	0.00911448	0.118488			6	APOA4	2
APOC3_94_0300	-0.00438665	0.0172371	0.0135934	0.0431312	3.82745	0.0146845	0.152273			7	APOA5
APOE_307/308_11010_z2	0.000150795	-0.000152047	0.000214818	0.000974561	3.80547	0.01506	0.152273			8	APOB	2
APOE_314_1100	2.60568e-05	-0.000173845	0.000368124	0.00188532	3.35326	0.0254026	0.225011			9	APOC1
APOC3_94A_11000_z2	-2.36418e-05	0.000173463	0.000114391	0.000520412	3.29453	0.0271991	0.225011			10	APOC2	2
APOC3_94A_11020_z2	-3.91725e-05	-0.000181559	-5.52325e-05	0.000550283	3.09	0.0345314	0.231074			11	APOC3	2
A1AT_271MC_5402	0.020282	-0.0633275	-0.0125078	0.506336	3.07957	0.0349555	0.231074			12	APOC4
PON3_29_76210_z3	0.216868	0.206139	0.0821359	0.539056	3.06516	0.0355498	0.231074			13	APOD
APOC3_94_1101	-0.000443551	0.0329196	0.0205183	0.225954	2.92489	0.0419009	0.254199			14	APOE	3
APOC3_94A_11010_z2	-0.000144426	0.00028054	0.000159207	0.00228769	2.81644	0.0475932	0.270686			15	APOF
APOE_308_1100	-3.995e-05	-0.000212662	0.000154299	0.00179681	2.21193	0.0971336	0.519951			16	APOH
APOC3_94A_ungly_z2	2.27951e-05	1.09766e-05	-0.000110832	0.000602396	2.14207	0.105502	0.532966			17	APOL1
A1AT_107_5402	0.0137234	0.000245423	0.000536511	0.146357	2.097	0.111279	0.532966			18	APOM	2
APOE_215_1100	0.000291279	0.000780872	0.00119255	0.00164973	1.93252	0.135167	0.614496			19	C1S
APOD_65_76210_z4	-8.62763e-05	9.22203e-05	4.19186e-05	0.000412919	1.81411	0.155451	0.614496			20	CLUS
APOF_273/274_11020_z3	-0.018406	0.0194646	0.00171875	0.471476	1.77949	0.161928	0.614496			21	CO3
A1AT_107_6503	0.00800857	0.00403511	0.00341063	0.0365001	1.77018	0.163716	0.614496			22	FETUA
FETUA_346_1101	-0.035152	0.134296	-0.0307625	#DIV/0!	1.76362	0.166298	0.614496			23	HEMO
KNG1_205_6503	0.008708	0.0158909	0.0292205	0.0852165	1.74414	0.168818	0.614496			24	HEP2
APOE_215_2200	-3.79141e-05	-0.000110347	-0.000116709	0.000600383	1.53155	0.216718	0.731904			25	KNG1
FETUA_176_5402/5421	0.00684555	0.0848957	0.00470548	#DIV/0!	1.53476	0.217158	0.731904			26	LCAT	2
FETUA_156_5400	-0.000717296	0.183617	0.046483	#DIV/0!	1.42237	0.247399	0.767513			27	PLTP	2
FETUA_156_6513	0.0410478	0.0234219	0.0210337	#DIV/0!	1.38361	0.258739	0.767513			28	PON1
APOD_65_65030_z4_deamidated	1.1884e-05	5.99528e-05	-1.81621e-05	0.000464151	1.37675	0.25963	0.767513			29	PON3	2
APOE_215_3210	-3.4552e-06	-0.000573925	0.000859092	0.00515502	1.35858	0.265171	0.767513			30	SAA1	2
APOD_98_54110_z4	-4.52304e-05	5.04072e-05	7.07414e-05	0.000235552	1.34337	0.269895	0.767513			31	SAA2
APOE_215_3301	0.00035193	0.000542221	0.000938548	0.00153302	1.28012	0.290409	0.792712			32	SAA$
FETUA_156_6410	-0.0033572	0.139045	0.0187406	#DIV/0!	1.26627	0.296178	0.792712
APOD_98_54100_z4	-9.16114e-06	3.79636e-05	4.22916e-06	6.51923e-05	1.18883	0.322612	0.814466
A1AT_107_6502/6521	0.0102954	0.00119779	0.000668213	0.0302622	1.1745	0.327959	0.814466
A1AT_70_5402	0.0830991	-0.101507	-0.0586394	0.796923	1.16603	0.331156	0.814466
APOE_215_2211	0.00044995	2.05665e-05	0.00112921	0.00232876	1.13922	0.341473	0.817738
APOE_094_1320	0.000466143	5.19534e-05	0.000366237	0.00134794	1.07595	0.366999	0.844526
APOC3_94_2110	-0.000572205	0.00022737	0.000148881	0.00191284	1.06588	0.37122	0.844526
APOF_269_11010_z2	0.00120873	0.0105464	0.00297112	0.0353002	1.02261	0.389848	0.84486
APOD_65_76020_z4	3.71505e-05	0.000147683	3.68131e-05	0.00059017	1.01603	0.392756	0.84486
APOB_983_54020_z4	-0.0109649	-0.00441957	0.002705	0.0798613	1.00155	0.39922	0.84486
FETUA_176_6501	0.0603222	0.163587	0.0528273	#DIV/0!	0.981724	0.409013	0.845913
APOD_65_65020_z4	6.95319e-05	0.000132086	0.000111206	0.000319984	0.88839	0.453024	0.907873
A1AT_107_5412	-0.00109368	-0.0094493	-0.00985386	0.021867	0.855596	0.469741	0.907873
A1AT_271MC_5412	0.0110151	0.00445056	0.00110903	0.0217823	0.844024	0.475762	0.907873
C1S_174_5402	-0.00139331	-0.00182395	0.0018313	0.0088897	0.838085	0.478878	0.907873
A1AT_70_5412	-0.00589073	-0.00293837	-0.00256931	0.0168717	0.786409	0.506705	0.912132
FETUA_156_6502	-0.00226984	0.135488	0.0583174	#DIV/0!	0.774939	0.513579	0.912132
APOD_65_65030_z4	-3.71582e-05	-0.00013387	7.20534e-05	0.000637905	0.753493	0.525106	0.912132
APOE_147_0300	0.000764435	0.00065196	0.00141308	0.0125866	0.727197	0.540184	0.912132
APOD_65_65020_z4_deamidated	-4.16528e-05	2.43468e-06	-2.3432e-05	0.00014624	0.716948	0.546151	0.912132
APOC3_94A_11010_z3	-0.000801422	-0.00101601	-0.000280508	0.0122459	0.658442	0.58118	0.912132
FETUA_176_6502	-0.00671096	0.0286896	0.00442389	#DIV/0!	0.657203	0.582299	0.912132
APOC3_94MC_11010_z3	-0.000743513	-0.00180438	-0.00105304	0.020439	0.629238	0.59927	0.912132
APOC3_94_1300	8.97538e-05	0.000180704	0.00057578	0.00245337	0.619898	0.605139	0.912132
A1AT_107_5401	0.00560439	-0.00346864	-0.00375834	0.0380648	0.611228	0.610623	0.912132
PON3_29_76030/76220_z3	0.0688005	0.104276	0.0877551	0.54663	0.610027	0.611385	0.912132
APOD_65_65010_z4	-0.000105997	0.000246396	0.000409482	0.00237712	0.602376	0.616257	0.912132
APOE_215_2202	0.000382006	-1.83335e-05	0.000253923	0.00308829	0.599684	0.617977	0.912132
CLUS_374_6512	0.0065585	0.00368838	0.00476093	0.0286866	0.577684	0.632156	0.912132
APOC3_94AMC_11000_z3	-0.00226476	0.00822782	0.0116581	0.0577525	0.556585	0.645952	0.912132
APOE_081_2340	0.000470082	0.000324062	0.000442646	0.00419287	0.553059	0.648276	0.912132
A1AT_107_5411	0.000716597	-0.00722011	-0.0074145	0.0999982	0.548145	0.651523	0.912132
A1AT_107_6513	0.000386955	-0.000341239	0.00240434	0.0160467	0.496206	0.686436	0.92352
PON3_29_75310_z3	0.0274121	-0.0123578	-0.0638456	0.866986	0.478026	0.698895	0.92352
A1AT_271_5402	0.00578463	0.0181727	0.00446834	0.0794842	0.466026	0.707182	0.92352
C1S_174_5401	0.00315351	0.00899233	0.015046	0.0767891	0.461236	0.710503	0.92352
APOD_98_54000_z4	2.8327e-05	3.41661e-05	-3.11349e-06	0.000410533	0.456753	0.713617	0.92352
APOA2_95_11010_z2	2.03175e-05	-7.27567e-06	-1.20672e-05	0.000135268	0.44141	0.724323	0.92352
CLUS_291_5420/5401	-0.00190802	-0.00121798	-0.00355465	0.0226302	0.372627	0.773062	0.92352
APOD_65_54010/54200_z4	-9.85094e-06	2.32761e-05	-7.49715e-07	0.000348836	0.369881	0.775028	0.92352
CLUS_291_5421/5402	-0.00915003	-0.00510751	-0.00465869	0.113243	0.359631	0.782372	0.92352
APOD_65_54020/54210_z4	4.52124e-05	5.26745e-05	3.85931e-05	0.000230983	0.345891	0.792237	0.92352
APOC3_94_1210	-9.19772e-06	0.000133517	0.000503029	0.00192192	0.345053	0.792839	0.92352
APOE_215_1400	-8.0927e-05	-6.23722e-05	-7.75225e-05	0.00054737	0.342655	0.794563	0.92352
APOE_215_2201	-7.98765e-05	7.63277e-05	1.17863e-05	0.00186041	0.342139	0.794933	0.92352
CLUS_374_5402/5421	-0.00371158	0.00637674	0.00439097	0.159563	0.332678	0.801737	0.92352
APOE_215_1102	0.00136792	0.000626729	-0.00104088	0.0300238	0.295008	0.828829	0.936382
APOE_215_2110	8.52842e-05	2.83144e-05	0.000161788	0.000669624	0.274699	0.84339	0.936382
APOD_98_6520	-2.3038e-05	2.16303e-05	4.13396e-05	0.000334073	0.274164	0.843772	0.936382
AACT_127_5401	-0.0785135	-0.0170551	0.00622207	#DIV/0!	0.244101	0.865128	0.948514
APOA2_88_11010_z2	7.37343e-06	4.21021e-06	-1.31785e-05	0.000153721	0.227566	0.876813	0.94988
FETUA_176_6503	0.00531968	0.0187363	0.0170256	#DIV/0!	0.197757	0.897427	0.960775
APOA2_35_11020_z3	-3.37053e-06	3.53351e-05	6.5834e-06	0.000145497	0.138245	0.936724	0.97266
CLUS_291_54020_z3	-0.00175415	-0.000736581	0.00100864	0.0554441	0.132914	0.940054	0.97266
CLUS_374_5420/5401	0.0171103	0.0200641	0.0260792	0.620388	0.132044	0.940594	0.97266
APOF_273/274_11010_z3	0.00539157	0.000835908	-0.00756011	0.915289	0.114061	0.951508	0.97289
APOB_185_52000_z3	-0.0278707	-0.0381866	-0.0231781	0.584078	0.0909263	0.964736	0.975456
APOM_135_43010_z3	1.79519e-05	1.85483e-05	1.5521e-05	0.000531872	0.0361885	0.99068	0.99068
PON1_253_5402/5421_z4	#N/A	#N/A	#N/A	#DIV/0!	#N/A	#N/A	#N/A
PON1_253_5402/5421_z3	#N/A	#N/A	#N/A	#DIV/0!	#N/A	#N/A	#N/A
PON1_253_43010_z3	#N/A	#N/A	#N/A	#DIV/0!	#N/A	#N/A	#N/A
PON1_324_6501	#N/A	#N/A	#N/A	#DIV/0!	#N/A	#N/A	#N/A
PON1_324_6502	#N/A	#N/A	#N/A	#DIV/0!	#N/A	#N/A	#N/A
PON1_324_5420	#N/A	#N/A	#N/A	#DIV/0!	#N/A	#N/A	#N/A

## Sheet: Fed.Baseline
	baseMean	logFC	stat	pvalue	padj		feed B
APOE_307/308_11010_z3	0.0272683	0.00039722	0.251904	0.802065	0.995881		refeed D
APOE_215_0100	0.00266101	0.000427188	1.74949	0.0858468	0.995881		fasted c
APOC3_94AMC_1102_z3	0.146699	-0.000446415	-0.0586779	0.953424	0.997084		baseline A
APOE_215_1101_z2	0.00339579	0.000596113	2.49885	0.0155108	0.705741
APOC3_94_1202	0.00102823	7.11441e-05	0.675795	0.502034	0.995881
APOC3_94_1102	0.117378	2.43745e-05	0.00367124	0.997084	0.997084
APOC3_94MC_11020_z3	0.00923337	-0.00018126	-0.277944	0.78211	0.995881
APOC3_94_0300	0.0431312	-0.00438665	-0.611936	0.54313	0.995881
APOE_307/308_11010_z2	0.000974561	0.000150795	1.20605	0.233017	0.995881
APOE_314_1100	0.00188532	2.60568e-05	0.143477	0.886444	0.995881
APOC3_94A_11000_z2	0.000520412	-2.36418e-05	-0.338811	0.736057	0.995881
APOC3_94A_11020_z2	0.000550283	-3.91725e-05	-0.622527	0.536196	0.995881
A1AT_271MC_5402	0.506336	0.020282	0.706674	0.482786	0.995881
PON3_29_76210_z3	0.539056	0.216868	2.58988	0.0122957	0.705741
APOC3_94_1101	0.225954	-0.000443551	-0.0342079	0.972837	0.997084
APOC3_94A_11010_z2	0.00228769	-0.000144426	-0.955074	0.343766	0.995881
APOE_308_1100	0.00179681	-3.995e-05	-0.267111	0.790394	0.995881
APOC3_94A_ungly_z2	0.000602396	2.27951e-05	0.383586	0.702781	0.995881
A1AT_107_5402	0.146357	0.0137234	2.10681	0.0397613	0.857501
APOE_215_1100	0.00164973	0.000291279	0.575168	0.56755	0.995881
APOD_65_76210_z4	0.000412919	-8.62763e-05	-1.11176	0.271133	0.995881
APOF_273/274_11020_z3	0.471476	-0.018406	-1.12103	0.267201	0.995881
A1AT_107_6503	0.0365001	0.00800857	2.29698	0.0254952	0.773355
FETUA_346_1101	#DIV/0!	-0.035152	-0.408447	0.684711	0.995881
KNG1_205_6503	0.0852165	0.008708	0.689121	0.493677	0.995881
APOE_215_2200	0.000600383	-3.79141e-05	-0.622268	0.536366	0.995881
FETUA_176_5402/5421	#DIV/0!	0.00684555	0.148456	0.882587	0.995881
FETUA_156_5400	#DIV/0!	-0.000717296	-0.00714374	0.994329	0.997084
FETUA_156_6513	#DIV/0!	0.0410478	2.03616	0.0471154	0.857501
APOD_65_65030_z4_deamidated	0.000464151	1.1884e-05	0.28388	0.777581	0.995881
APOE_215_3210	0.00515502	-3.4552e-06	-0.00463244	0.996321	0.997084
APOD_98_54110_z4	0.000235552	-4.52304e-05	-0.749282	0.456916	0.995881
APOE_215_3301	0.00153302	0.00035193	0.752629	0.454918	0.995881
FETUA_156_6410	#DIV/0!	-0.0033572	-0.0400519	0.968213	0.997084
APOD_98_54100_z4	6.51923e-05	-9.16114e-06	-0.339981	0.73518	0.995881
A1AT_107_6502/6521	0.0302622	0.0102954	1.63789	0.107218	0.995881
A1AT_70_5402	0.796923	0.0830991	0.818034	0.416907	0.995881
APOE_215_2211	0.00232876	0.00044995	0.627529	0.532938	0.995881
APOE_094_1320	0.00134794	0.000466143	1.44293	0.154774	0.995881
APOC3_94_2110	0.00191284	-0.000572205	-1.18214	0.242293	0.995881
APOF_269_11010_z2	0.0353002	0.00120873	0.183043	0.855445	0.995881
APOD_65_76020_z4	0.00059017	3.71505e-05	0.413029	0.681209	0.995881
APOB_983_54020_z4	0.0798613	-0.0109649	-1.31625	0.19361	0.995881
FETUA_176_6501	#DIV/0!	0.0603222	0.637632	0.526659	0.995881
APOD_65_65020_z4	0.000319984	6.95319e-05	0.8368	0.406367	0.995881
A1AT_107_5412	0.021867	-0.00109368	-0.144606	0.885557	0.995881
A1AT_271MC_5412	0.0217823	0.0110151	1.4547	0.151499	0.995881
C1S_174_5402	0.0088897	-0.00139331	-0.536524	0.593785	0.995881
A1AT_70_5412	0.0168717	-0.00589073	-1.53235	0.131232	0.995881
FETUA_156_6502	#DIV/0!	-0.00226984	-0.0228645	0.98185	0.997084
APOD_65_65030_z4	0.000637905	-3.71582e-05	-0.255653	0.799183	0.995881
APOE_147_0300	0.0125866	0.000764435	0.810764	0.421035	0.995881
APOD_65_65020_z4_deamidated	0.00014624	-4.16528e-05	-1.16174	0.250413	0.995881
APOC3_94A_11010_z3	0.0122459	-0.000801422	-0.983556	0.329689	0.995881
FETUA_176_6502	#DIV/0!	-0.00671096	-0.25375	0.800742	0.995881
APOC3_94MC_11010_z3	0.020439	-0.000743513	-0.577198	0.566187	0.995881
APOC3_94_1300	0.00245337	8.97538e-05	0.202496	0.840285	0.995881
A1AT_107_5401	0.0380648	0.00560439	0.738824	0.46319	0.995881
PON3_29_76030/76220_z3	0.54663	0.0688005	0.866169	0.390202	0.995881
APOD_65_65010_z4	0.00237712	-0.000105997	-0.263633	0.793059	0.995881
APOE_215_2202	0.00308829	0.000382006	1.03311	0.306125	0.995881
CLUS_374_6512	0.0286866	0.0065585	1.27337	0.208301	0.995881
APOC3_94AMC_11000_z3	0.0577525	-0.00226476	-0.19214	0.848348	0.995881
APOE_081_2340	0.00419287	0.000470082	1.15611	0.252691	0.995881
A1AT_107_5411	0.0999982	0.000716597	0.0898666	0.928723	0.997084
A1AT_107_6513	0.0160467	0.000386955	0.153106	0.878881	0.995881
PON3_29_75310_z3	0.866986	0.0274121	0.363529	0.717619	0.995881
A1AT_271_5402	0.0794842	0.00578463	0.357456	0.722133	0.995881
C1S_174_5401	0.0767891	0.00315351	0.240927	0.810518	0.995881
APOD_98_54000_z4	0.000410533	2.8327e-05	0.696913	0.488825	0.995881
APOA2_95_11010_z2	0.000135268	2.03175e-05	0.693473	0.490964	0.995881
CLUS_291_5420/5401	0.0226302	-0.00190802	-0.556784	0.579959	0.995881
APOD_65_54010/54200_z4	0.000348836	-9.85094e-06	-0.294286	0.76966	0.995881
CLUS_291_5421/5402	0.113243	-0.00915003	-1.03801	0.303857	0.995881
APOD_65_54020/54210_z4	0.000230983	4.52124e-05	0.82236	0.414463	0.995881
APOC3_94_1210	0.00192192	-9.19772e-06	-0.016443	0.986941	0.997084
APOE_215_1400	0.00054737	-8.0927e-05	-0.902095	0.370984	0.995881
APOE_215_2201	0.00186041	-7.98765e-05	-0.517666	0.606791	0.995881
CLUS_374_5402/5421	0.159563	-0.00371158	-0.348299	0.72896	0.995881
APOE_215_1102	0.0300238	0.00136792	0.520453	0.60486	0.995881
APOE_215_2110	0.000669624	8.52842e-05	0.435682	0.664792	0.995881
APOD_98_6520	0.000334073	-2.3038e-05	-0.32363	0.747459	0.995881
AACT_127_5401	#DIV/0!	-0.0785135	-0.718387	0.475904	0.995881
APOA2_88_11010_z2	0.000153721	7.37343e-06	0.27616	0.783471	0.995881
FETUA_176_6503	#DIV/0!	0.00531968	0.199898	0.842381	0.995881
APOA2_35_11020_z3	0.000145497	-3.37053e-06	-0.0500542	0.960263	0.997084
CLUS_291_54020_z3	0.0554441	-0.00175415	-0.392221	0.696427	0.995881
CLUS_374_5420/5401	0.620388	0.0171103	0.409238	0.683972	0.995881
APOF_273/274_11010_z3	0.915289	0.00539157	0.245051	0.807339	0.995881
APOB_185_52000_z3	0.584078	-0.0278707	-0.376985	0.707651	0.995881
APOM_135_43010_z3	0.000531872	1.79519e-05	0.282281	0.778799	0.995881
PON1_253_5402/5421_z4	#DIV/0!	#N/A	#N/A	#N/A	#N/A
PON1_253_5402/5421_z3	#DIV/0!	#N/A	#N/A	#N/A	#N/A
PON1_253_43010_z3	#DIV/0!	#N/A	#N/A	#N/A	#N/A
PON1_324_6501	#DIV/0!	#N/A	#N/A	#N/A	#N/A
PON1_324_6502	#DIV/0!	#N/A	#N/A	#N/A	#N/A
PON1_324_5420	#DIV/0!	#N/A	#N/A	#N/A	#N/A

## Sheet: Fasted.Baseline
	baseMean	logFC	stat	pvalue	padj				baseMean	logFC	stat	pvalue	padj
APOE_307/308_11010_z3	0.027268	-0.00583	-3.60522	0.000677	0.020551			APOE_307/308_11010_z3	0.027268	-0.00583	-3.60522	0.000677	0.020551
APOE_215_0100	0.002661	-0.00046	-1.8258	0.073372	0.47361			APOE_215_0100	0.002661	-0.00046	-1.8258	0.073372	0.47361
APOC3_94AMC_1102_z3	0.146699	-0.03315	-4.2459	8.56e-05	0.007786			APOC3_94AMC_1102_z3	0.146699	-0.03315	-4.2459	8.56e-05	0.007786
APOE_215_1101_z2	0.003396	-0.00053	-2.18232	0.033424	0.273			APOE_215_1101_z2	0.003396	-0.00053	-2.18232	0.033424	0.273
APOC3_94_1202	0.001028	-0.00034	-3.11253	0.002955	0.067225			APOC3_94_1202	0.001028	-0.00034	-3.11253	0.002955	0.067225
APOC3_94_1102	0.117378	-0.02559	-3.75612	0.000422	0.019209			APOC3_94_1102	0.117378	-0.02559	-3.75612	0.000422	0.019209
APOC3_94MC_11020_z3	0.009233	-0.002	-2.98688	0.00422	0.076811			APOC3_94MC_11020_z3	0.009233	-0.002	-2.98688	0.00422	0.076811
APOC3_94_0300	0.043131	0.017237	2.34326	0.022801	0.207493			APOC3_94_0300	0.043131	0.017237	2.34326	0.022801	0.207493
APOE_307/308_11010_z2	0.000975	-0.00015	-1.18506	0.241148	0.633037			APOE_307/308_11010_z2	0.000975	-0.00015	-1.18506	0.241148	0.633037
APOE_314_1100	0.001885	-0.00017	-0.93284	0.355026	0.734259			APOE_314_1100	0.001885	-0.00017	-0.93284	0.355026	0.734259
APOC3_94A_11000_z2	0.00052	0.000173	2.42251	0.018773	0.201179			APOC3_94A_11000_z2	0.00052	0.000173	2.42251	0.018773	0.201179
APOC3_94A_11020_z2	0.00055	-0.00018	-2.81176	0.006839	0.103719			APOC3_94A_11020_z2	0.00055	-0.00018	-2.81176	0.006839	0.103719
A1AT_271MC_5402	0.506336	-0.06333	-2.15023	0.036	0.273			A1AT_271MC_5402	0.506336	-0.06333	-2.15023	0.036	0.273
PON3_29_76210_z3	0.539056	0.206139	2.39899	0.019897	0.201179			PON3_29_76210_z3	0.539056	0.206139	2.39899	0.019897	0.201179
APOC3_94_1101	0.225954	0.03292	2.47412	0.016507	0.201179			APOC3_94_1101	0.225954	0.03292	2.47412	0.016507	0.201179
APOC3_94A_11010_z2	0.002288	0.000281	1.80788	0.076155	0.47361			APOC3_94A_11010_z2	0.002288	0.000281	1.80788	0.076155	0.47361
APOE_308_1100	0.001797	-0.00021	-1.38563	0.171516	0.578043			APOE_308_1100	0.001797	-0.00021	-1.38563	0.171516	0.578043
APOC3_94A_ungly_z2	0.000602	1.1e-05	0.179999	0.857822	0.947888			APOC3_94A_ungly_z2	0.000602	1.1e-05	0.179999	0.857822	0.947888
A1AT_107_5402	0.146357	0.000245	0.036717	0.970845	0.977803			A1AT_107_5402	0.146357	0.000245	0.036717	0.970845	0.977803
APOE_215_1100	0.00165	0.000781	1.50262	0.138722	0.547727			APOE_215_1100	0.00165	0.000781	1.50262	0.138722	0.547727
APOD_65_76210_z4	0.000413	9.22e-05	1.15805	0.251903	0.633037			APOD_65_76210_z4	0.000413	9.22e-05	1.15805	0.251903	0.633037
APOF_273/274_11020_z3	0.471476	0.019465	1.15527	0.253029	0.633037			APOF_273/274_11020_z3	0.471476	0.019465	1.15527	0.253029	0.633037
A1AT_107_6503	0.0365	0.004035	1.12782	0.264345	0.633037			A1AT_107_6503	0.0365	0.004035	1.12782	0.264345	0.633037
FETUA_346_1101	#DIV/0!	0.134296	1.4829	0.144456	0.547727			FETUA_346_1101	#DIV/0!	0.134296	1.4829	0.144456	0.547727
KNG1_205_6503	0.085217	0.015891	1.22549	0.225672	0.633037			KNG1_205_6503	0.085217	0.015891	1.22549	0.225672	0.633037
APOE_215_2200	0.0006	-0.00011	-1.7649	0.083194	0.47361			APOE_215_2200	0.0006	-0.00011	-1.7649	0.083194	0.47361
FETUA_176_5402/5421	#DIV/0!	0.084896	1.74959	0.0864	0.47361			FETUA_176_5402/5421	#DIV/0!	0.084896	1.74959	0.0864	0.47361
FETUA_156_5400	#DIV/0!	0.183617	1.73781	0.088477	0.47361			FETUA_156_5400	#DIV/0!	0.183617	1.73781	0.088477	0.47361
FETUA_156_6513	#DIV/0!	0.023422	1.10409	0.274903	0.633886			FETUA_156_6513	#DIV/0!	0.023422	1.10409	0.274903	0.633886
APOD_65_65030_z4_deamidated	0.000464	6e-05	1.39561	0.168505	0.578043			APOD_65_65030_z4_deamidated	0.000464	6e-05	1.39561	0.168505	0.578043
APOE_215_3210	0.005155	-0.00057	-0.74985	0.456576	0.781318			APOE_215_3210	0.005155	-0.00057	-0.74985	0.456576	0.781318
APOD_98_54110_z4	0.000236	5.04e-05	0.813749	0.419337	0.781318			APOD_98_54110_z4	0.000236	5.04e-05	0.813749	0.419337	0.781318
APOE_215_3301	0.001533	0.000542	1.13002	0.263428	0.633037			APOE_215_3301	0.001533	0.000542	1.13002	0.263428	0.633037
FETUA_156_6410	#DIV/0!	0.139045	1.57638	0.121322	0.525978			FETUA_156_6410	#DIV/0!	0.139045	1.57638	0.121322	0.525978
APOD_98_54100_z4	6.52e-05	3.8e-05	1.37295	0.175401	0.578043			APOD_98_54100_z4	6.52e-05	3.8e-05	1.37295	0.175401	0.578043
A1AT_107_6502/6521	0.030262	0.001198	0.185698	0.853373	0.947888			A1AT_107_6502/6521	0.030262	0.001198	0.185698	0.853373	0.947888
A1AT_70_5402	0.796923	-0.10151	-0.97376	0.334484	0.724716			A1AT_70_5402	0.796923	-0.10151	-0.97376	0.334484	0.724716
APOE_215_2211	0.002329	2.06e-05	0.027952	0.977803	0.977803			APOE_215_2211	0.002329	2.06e-05	0.027952	0.977803	0.977803
APOE_094_1320	0.001348	5.2e-05	0.15672	0.876046	0.947888			APOE_094_1320	0.001348	5.2e-05	0.15672	0.876046	0.947888
APOC3_94_2110	0.001913	0.000227	0.457756	0.648951	0.854941			APOC3_94_2110	0.001913	0.000227	0.457756	0.648951	0.854941
APOF_269_11010_z2	0.0353	0.010546	1.55636	0.125421	0.525978			APOF_269_11010_z2	0.0353	0.010546	1.55636	0.125421	0.525978
APOD_65_76020_z4	0.00059	0.000148	1.60004	0.115383	0.525978			APOD_65_76020_z4	0.00059	0.000148	1.60004	0.115383	0.525978
APOB_983_54020_z4	0.079861	-0.00442	-0.51701	0.607248	0.850367			APOB_983_54020_z4	0.079861	-0.00442	-0.51701	0.607248	0.850367
FETUA_176_6501	#DIV/0!	0.163587	1.64325	0.106684	0.525978			FETUA_176_6501	#DIV/0!	0.163587	1.64325	0.106684	0.525978
APOD_65_65020_z4	0.00032	0.000132	1.54909	0.127159	0.525978			APOD_65_65020_z4	0.00032	0.000132	1.54909	0.127159	0.525978
A1AT_107_5412	0.021867	-0.00945	-1.21753	0.228659	0.633037			A1AT_107_5412	0.021867	-0.00945	-1.21753	0.228659	0.633037
A1AT_271MC_5412	0.021782	0.004451	0.572776	0.569157	0.830034			A1AT_271MC_5412	0.021782	0.004451	0.572776	0.569157	0.830034
C1S_174_5402	0.00889	-0.00182	-0.68444	0.496601	0.781318			C1S_174_5402	0.00889	-0.00182	-0.68444	0.496601	0.781318
A1AT_70_5412	0.016872	-0.00294	-0.74487	0.459559	0.781318			A1AT_70_5412	0.016872	-0.00294	-0.74487	0.459559	0.781318
FETUA_156_6502	#DIV/0!	0.135488	1.29697	0.200667	0.625521			FETUA_156_6502	#DIV/0!	0.135488	1.29697	0.200667	0.625521
APOD_65_65030_z4	0.000638	-0.00013	-0.89756	0.373377	0.754628			APOD_65_65030_z4	0.000638	-0.00013	-0.89756	0.373377	0.754628
APOE_147_0300	0.012587	0.000652	0.673842	0.503266	0.781318			APOE_147_0300	0.012587	0.000652	0.673842	0.503266	0.781318
APOD_65_65020_z4_deamidated	0.000146	2.43e-06	0.066175	0.947481	0.977803			APOD_65_65020_z4_deamidated	0.000146	2.43e-06	0.066175	0.947481	0.977803
APOC3_94A_11010_z3	0.012246	-0.00102	-1.21512	0.229568	0.633037			APOC3_94A_11010_z3	0.012246	-0.00102	-1.21512	0.229568	0.633037
FETUA_176_6502	#DIV/0!	0.02869	1.03088	0.307619	0.682764			FETUA_176_6502	#DIV/0!	0.02869	1.03088	0.307619	0.682764
APOC3_94MC_11010_z3	0.020439	-0.0018	-1.36504	0.177859	0.578043			APOC3_94MC_11010_z3	0.020439	-0.0018	-1.36504	0.177859	0.578043
APOC3_94_1300	0.002453	0.000181	0.397297	0.692703	0.887831			APOC3_94_1300	0.002453	0.000181	0.397297	0.692703	0.887831
A1AT_107_5401	0.038065	-0.00347	-0.44561	0.657647	0.854941			A1AT_107_5401	0.038065	-0.00347	-0.44561	0.657647	0.854941
PON3_29_76030/76220_z3	0.54663	0.104276	1.27932	0.206216	0.625521			PON3_29_76030/76220_z3	0.54663	0.104276	1.27932	0.206216	0.625521
APOD_65_65010_z4	0.002377	0.000246	0.597206	0.552848	0.830034			APOD_65_65010_z4	0.002377	0.000246	0.597206	0.552848	0.830034
APOE_215_2202	0.003088	-1.8e-05	-0.04832	0.96164	0.977803			APOE_215_2202	0.003088	-1.8e-05	-0.04832	0.96164	0.977803
CLUS_374_6512	0.028687	0.003688	0.697863	0.488235	0.781318			CLUS_374_6512	0.028687	0.003688	0.697863	0.488235	0.781318
APOC3_94AMC_11000_z3	0.057752	0.008228	0.680243	0.499236	0.781318			APOC3_94AMC_11000_z3	0.057752	0.008228	0.680243	0.499236	0.781318
APOE_081_2340	0.004193	0.000324	0.776668	0.440719	0.781318			APOE_081_2340	0.004193	0.000324	0.776668	0.440719	0.781318
A1AT_107_5411	0.099998	-0.00722	-0.88237	0.38146	0.754628			A1AT_107_5411	0.099998	-0.00722	-0.88237	0.38146	0.754628
A1AT_107_6513	0.016047	-0.00034	-0.13158	0.895806	0.947888			A1AT_107_6513	0.016047	-0.00034	-0.13158	0.895806	0.947888
PON3_29_75310_z3	0.866986	-0.01236	-0.15971	0.873704	0.947888			PON3_29_75310_z3	0.866986	-0.01236	-0.15971	0.873704	0.947888
A1AT_271_5402	0.079484	0.018173	1.09433	0.278631	0.633886			A1AT_271_5402	0.079484	0.018173	1.09433	0.278631	0.633886
C1S_174_5401	0.076789	0.008992	0.669493	0.506013	0.781318			C1S_174_5401	0.076789	0.008992	0.669493	0.506013	0.781318
APOD_98_54000_z4	0.000411	3.42e-05	0.819137	0.416283	0.781318			APOD_98_54000_z4	0.000411	3.42e-05	0.819137	0.416283	0.781318
APOA2_95_11010_z2	0.000135	-7.3e-06	-0.242	0.80969	0.947888			APOA2_95_11010_z2	0.000135	-7.3e-06	-0.242	0.80969	0.947888
CLUS_291_5420/5401	0.02263	-0.00122	-0.34636	0.730409	0.923155			CLUS_291_5420/5401	0.02263	-0.00122	-0.34636	0.730409	0.923155
APOD_65_54010/54200_z4	0.000349	2.33e-05	0.677619	0.500886	0.781318			APOD_65_54010/54200_z4	0.000349	2.33e-05	0.677619	0.500886	0.781318
CLUS_291_5421/5402	0.113243	-0.00511	-0.56464	0.574639	0.830034			CLUS_291_5421/5402	0.113243	-0.00511	-0.56464	0.574639	0.830034
APOD_65_54020/54210_z4	0.000231	5.27e-05	0.933658	0.354607	0.734259			APOD_65_54020/54210_z4	0.000231	5.27e-05	0.933658	0.354607	0.734259
APOC3_94_1210	0.001922	0.000134	0.232606	0.81694	0.947888			APOC3_94_1210	0.001922	0.000134	0.232606	0.81694	0.947888
APOE_215_1400	0.000547	-6.2e-05	-0.67754	0.500937	0.781318			APOE_215_1400	0.000547	-6.2e-05	-0.67754	0.500937	0.781318
APOE_215_2201	0.00186	7.63e-05	0.482054	0.631702	0.854941			APOE_215_2201	0.00186	7.63e-05	0.482054	0.631702	0.854941
CLUS_374_5402/5421	0.159563	0.006377	0.583142	0.562208	0.830034			CLUS_374_5402/5421	0.159563	0.006377	0.583142	0.562208	0.830034
APOE_215_1102	0.030024	0.000627	0.232372	0.817121	0.947888			APOE_215_1102	0.030024	0.000627	0.232372	0.817121	0.947888
APOE_215_2110	0.00067	2.83e-05	0.140959	0.888423	0.947888			APOE_215_2110	0.00067	2.83e-05	0.140959	0.888423	0.947888
APOD_98_6520	0.000334	2.16e-05	0.296107	0.768276	0.947888			APOD_98_6520	0.000334	2.16e-05	0.296107	0.768276	0.947888
AACT_127_5401	#DIV/0!	-0.01706	-0.15045	0.881026	0.947888			AACT_127_5401	#DIV/0!	-0.01706	-0.15045	0.881026	0.947888
APOA2_88_11010_z2	0.000154	4.21e-06	0.153666	0.878441	0.947888			APOA2_88_11010_z2	0.000154	4.21e-06	0.153666	0.878441	0.947888
FETUA_176_6503	#DIV/0!	0.018736	0.669066	0.506569	0.781318			FETUA_176_6503	#DIV/0!	0.018736	0.669066	0.506569	0.781318
APOA2_35_11020_z3	0.000145	3.53e-05	0.511367	0.611164	0.850367			APOA2_35_11020_z3	0.000145	3.53e-05	0.511367	0.611164	0.850367
CLUS_291_54020_z3	0.055444	-0.00074	-0.1605	0.873084	0.947888			CLUS_291_54020_z3	0.055444	-0.00074	-0.1605	0.873084	0.947888
CLUS_374_5420/5401	0.620388	0.020064	0.467652	0.641902	0.854941			CLUS_374_5420/5401	0.620388	0.020064	0.467652	0.641902	0.854941
APOF_273/274_11010_z3	0.915289	0.000836	0.037024	0.970601	0.977803			APOF_273/274_11010_z3	0.915289	0.000836	0.037024	0.970601	0.977803
APOB_185_52000_z3	0.584078	-0.03819	-0.50335	0.616749	0.850367			APOB_185_52000_z3	0.584078	-0.03819	-0.50335	0.616749	0.850367
APOM_135_43010_z3	0.000532	1.85e-05	0.284224	0.777318	0.947888			APOM_135_43010_z3	0.000532	1.85e-05	0.284224	0.777318	0.947888
PON1_253_5402/5421_z4	#DIV/0!	#N/A	#N/A	#N/A	#N/A			PON1_253_5402/5421_z4	#DIV/0!	#N/A	#N/A	#N/A	#N/A
PON1_253_5402/5421_z3	#DIV/0!	#N/A	#N/A	#N/A	#N/A			PON1_253_5402/5421_z3	#DIV/0!	#N/A	#N/A	#N/A	#N/A
PON1_253_43010_z3	#DIV/0!	#N/A	#N/A	#N/A	#N/A			PON1_253_43010_z3	#DIV/0!	#N/A	#N/A	#N/A	#N/A
PON1_324_6501	#DIV/0!	#N/A	#N/A	#N/A	#N/A			PON1_324_6501	#DIV/0!	#N/A	#N/A	#N/A	#N/A
PON1_324_6502	#DIV/0!	#N/A	#N/A	#N/A	#N/A			PON1_324_6502	#DIV/0!	#N/A	#N/A	#N/A	#N/A
PON1_324_5420	#DIV/0!	#N/A	#N/A	#N/A	#N/A			PON1_324_5420	#DIV/0!	#N/A	#N/A	#N/A	#N/A

## Sheet: Refed.Baseline
	baseMean	logFC	stat	pvalue	padj
APOE_307/308_11010_z3	0.0272683	0.00157268	0.966486	0.338079	0.935322
APOE_215_0100	0.00266101	0.000681731	2.70557	0.0090878	0.413495
APOC3_94AMC_1102_z3	0.146699	-0.0030592	-0.389669	0.698303	0.940301
APOE_215_1101_z2	0.00339579	0.000172413	0.700382	0.486674	0.940301
APOC3_94_1202	0.00102823	-0.000351937	-3.23962	0.00204359	0.185967
APOC3_94_1102	0.117378	-0.000590438	-0.0861794	0.93164	0.962417
APOC3_94MC_11020_z3	0.00923337	-0.00161281	-2.39656	0.0200161	0.530317
APOC3_94_0300	0.0431312	0.0135934	1.83761	0.0715848	0.693814
APOE_307/308_11010_z2	0.000974561	0.000214818	1.66495	0.101673	0.841113
APOE_314_1100	0.00188532	0.000368124	1.9643	0.0546138	0.693814
APOC3_94A_11000_z2	0.000520412	0.000114391	1.58862	0.117942	0.862991
APOC3_94A_11020_z2	0.000550283	-5.52325e-05	-0.850598	0.398722	0.935322
A1AT_271MC_5402	0.506336	-0.0125078	-0.422319	0.674457	0.940301
PON3_29_76210_z3	0.539056	0.0821359	0.950539	0.346043	0.935322
APOC3_94_1101	0.225954	0.0205183	1.53347	0.130957	0.862991
APOC3_94A_11010_z2	0.00228769	0.000159207	1.02025	0.312127	0.935322
APOE_308_1100	0.00179681	0.000154299	0.999745	0.321861	0.935322
APOC3_94A_ungly_z2	0.000602396	-0.000110832	-1.80733	0.0762433	0.693814
A1AT_107_5402	0.146357	0.000536511	0.0798168	0.936676	0.962417
APOE_215_1100	0.00164973	0.00119255	2.28199	0.0264266	0.530317
APOD_65_76210_z4	0.000412919	4.19186e-05	0.523452	0.602786	0.940301
APOF_273/274_11020_z3	0.471476	0.00171875	0.101443	0.919572	0.962417
A1AT_107_6503	0.0365001	0.00341063	0.947958	0.347344	0.935322
FETUA_346_1101	#DIV/0!	-0.0307625	-0.343331	0.732807	0.942946
KNG1_205_6503	0.0852165	0.0292205	2.24087	0.0291383	0.530317
APOE_215_2200	0.000600383	-0.000116709	-1.85623	0.0688407	0.693814
FETUA_176_5402/5421	#DIV/0!	0.00470548	0.0980164	0.922316	0.962417
FETUA_156_5400	#DIV/0!	0.046483	0.444658	0.658509	0.940301
FETUA_156_6513	#DIV/0!	0.0210337	1.00217	0.321146	0.935322
APOD_65_65030_z4_deamidated	0.000464151	-1.81621e-05	-0.420424	0.675832	0.940301
APOE_215_3210	0.00515502	0.000859092	1.11617	0.269258	0.935322
APOD_98_54110_z4	0.000235552	7.07414e-05	1.13564	0.261086	0.935322
APOE_215_3301	0.00153302	0.000938548	1.94506	0.0569443	0.693814
FETUA_156_6410	#DIV/0!	0.0187406	0.21475	0.830846	0.962417
APOD_98_54100_z4	6.51923e-05	4.22916e-06	0.152094	0.879676	0.962417
A1AT_107_6502/6521	0.0302622	0.000668213	0.103017	0.918328	0.962417
A1AT_70_5402	0.796923	-0.0586394	-0.559393	0.57819	0.940301
APOE_215_2211	0.00232876	0.00112921	1.52615	0.132768	0.862991
APOE_094_1320	0.00134794	0.000366237	1.09861	0.276779	0.935322
APOC3_94_2110	0.00191284	0.000148881	0.298062	0.766791	0.942946
APOF_269_11010_z2	0.0353002	0.00297112	0.436009	0.664556	0.940301
APOD_65_76020_z4	0.00059017	3.68131e-05	0.396616	0.693202	0.940301
APOB_983_54020_z4	0.0798613	0.002705	0.314668	0.754218	0.942946
FETUA_176_6501	#DIV/0!	0.0528273	0.536359	0.594118	0.940301
APOD_65_65020_z4	0.000319984	0.000111206	1.29694	0.200128	0.935322
A1AT_107_5412	0.021867	-0.00985386	-1.26257	0.212131	0.935322
A1AT_271MC_5412	0.0217823	0.00110903	0.141933	0.887657	0.962417
C1S_174_5402	0.0088897	0.0018313	0.683367	0.497276	0.940301
A1AT_70_5412	0.0168717	-0.00256931	-0.647675	0.51992	0.940301
FETUA_156_6502	#DIV/0!	0.0583174	0.564247	0.57514	0.940301
APOD_65_65030_z4	0.000637905	7.20534e-05	0.4804	0.63287	0.940301
APOE_147_0300	0.0125866	0.00141308	1.45235	0.152148	0.923031
APOD_65_65020_z4_deamidated	0.00014624	-2.3432e-05	-0.633325	0.529176	0.940301
APOC3_94A_11010_z3	0.0122459	-0.000280508	-0.333607	0.739959	0.942946
FETUA_176_6502	#DIV/0!	0.00442389	0.160669	0.87301	0.962417
APOC3_94MC_11010_z3	0.020439	-0.00105304	-0.792198	0.431687	0.935322
APOC3_94_1300	0.00245337	0.00057578	1.25884	0.213463	0.935322
A1AT_107_5401	0.0380648	-0.00375834	-0.480132	0.633059	0.940301
PON3_29_76030/76220_z3	0.54663	0.0877551	1.07062	0.289068	0.935322
APOD_65_65010_z4	0.00237712	0.000409482	0.986946	0.328039	0.935322
APOE_215_2202	0.00308829	0.000253923	0.665471	0.508562	0.940301
CLUS_374_6512	0.0286866	0.00476093	0.895768	0.374324	0.935322
APOC3_94AMC_11000_z3	0.0577525	0.0116581	0.958468	0.342068	0.935322
APOE_081_2340	0.00419287	0.000442646	1.05495	0.296112	0.935322
A1AT_107_5411	0.0999982	-0.0074145	-0.901069	0.371525	0.935322
A1AT_107_6513	0.0160467	0.00240434	0.921893	0.360656	0.935322
PON3_29_75310_z3	0.866986	-0.0638456	-0.820501	0.415512	0.935322
A1AT_271_5402	0.0794842	0.00446834	0.267575	0.790039	0.95858
C1S_174_5401	0.0767891	0.015046	1.11394	0.270202	0.935322
APOD_98_54000_z4	0.000410533	-3.11349e-06	-0.0742298	0.9411	0.962417
APOA2_95_11010_z2	0.000135268	-1.20672e-05	-0.399135	0.691357	0.940301
CLUS_291_5420/5401	0.0226302	-0.00355465	-1.0052	0.319252	0.935322
APOD_65_54010/54200_z4	0.000348836	-7.49715e-07	-0.021704	0.982763	0.982763
CLUS_291_5421/5402	0.113243	-0.00465869	-0.512149	0.61062	0.940301
APOD_65_54020/54210_z4	0.000230983	3.85931e-05	0.680247	0.499233	0.940301
APOC3_94_1210	0.00192192	0.000503029	0.871455	0.387336	0.935322
APOE_215_1400	0.00054737	-7.75225e-05	-0.837412	0.406026	0.935322
APOE_215_2201	0.00186041	1.17863e-05	0.0740219	0.941265	0.962417
CLUS_374_5402/5421	0.159563	0.00439097	0.399306	0.691231	0.940301
APOE_215_1102	0.0300238	-0.00104088	-0.383774	0.702642	0.940301
APOE_215_2110	0.000669624	0.000161788	0.800942	0.42665	0.935322
APOD_98_6520	0.000334073	4.13396e-05	0.562759	0.575911	0.940301
AACT_127_5401	#DIV/0!	0.00622207	0.056383	0.955264	0.965878
APOA2_88_11010_z2	0.000153721	-1.31785e-05	-0.478312	0.634345	0.940301
FETUA_176_6503	#DIV/0!	0.0170256	0.614513	0.541697	0.940301
APOA2_35_11020_z3	0.000145497	6.5834e-06	0.0947425	0.924868	0.962417
CLUS_291_54020_z3	0.0554441	0.00100864	0.218551	0.827817	0.962417
CLUS_374_5420/5401	0.620388	0.0260792	0.604459	0.548052	0.940301
APOF_273/274_11010_z3	0.915289	-0.00756011	-0.332983	0.740427	0.942946
APOB_185_52000_z3	0.584078	-0.0231781	-0.303814	0.762429	0.942946
APOM_135_43010_z3	0.000531872	1.5521e-05	0.236508	0.813927	0.962417
PON1_253_5402/5421_z4	#DIV/0!	#N/A	#N/A	#N/A	#N/A
PON1_253_5402/5421_z3	#DIV/0!	#N/A	#N/A	#N/A	#N/A
PON1_253_43010_z3	#DIV/0!	#N/A	#N/A	#N/A	#N/A
PON1_324_6501	#DIV/0!	#N/A	#N/A	#N/A	#N/A
PON1_324_6502	#DIV/0!	#N/A	#N/A	#N/A	#N/A
PON1_324_5420	#DIV/0!	#N/A	#N/A	#N/A	#N/A

## Sheet: Fasted.Fed
	baseMean	logFC	stat	pvalue	padj
APOE_307/308_11010_z3	0.0272683	-0.00623093	-3.95088	0.000226177	0.00556236
APOE_215_0100	0.00266101	-0.000884673	-3.62254	0.000642004	0.00973706
APOC3_94AMC_1102_z3	0.146699	-0.0327011	-4.2977	7.19199e-05	0.00327236
APOE_215_1101_z2	0.00339579	-0.00113034	-4.73759	1.59244e-05	0.00144912
APOC3_94_1202	0.00102823	-0.000407388	-3.86921	0.000294364	0.00556236
APOC3_94_1102	0.117378	-0.0256149	-3.85751	0.000305624	0.00556236
APOC3_94MC_11020_z3	0.00923337	-0.0018176	-2.78669	0.00731769	0.0605372
APOC3_94_0300	0.0431312	0.0216238	3.01607	0.0038879	0.0505428
APOE_307/308_11010_z2	0.000974561	-0.000302842	-2.42177	0.0188083	0.131658
APOE_314_1100	0.00188532	-0.000199902	-1.10056	0.275934	0.643845
APOC3_94A_11000_z2	0.000520412	0.000197105	2.8243	0.00661001	0.0605372
APOC3_94A_11020_z2	0.000550283	-0.000142387	-2.26248	0.0276842	0.157454
A1AT_271MC_5402	0.506336	-0.0836095	-2.91274	0.0051879	0.0590124
PON3_29_76210_z3	0.539056	-0.010729	-0.128109	0.898535	0.926505
APOC3_94_1101	0.225954	0.0333632	2.57269	0.012852	0.0974612
APOC3_94A_11010_z2	0.00228769	0.000424966	2.80986	0.00687402	0.0605372
APOE_308_1100	0.00179681	-0.000172712	-1.15461	0.253299	0.638215
APOC3_94A_ungly_z2	0.000602396	-1.18186e-05	-0.198849	0.843122	0.926505
A1AT_107_5402	0.146357	-0.013478	-2.06884	0.0433278	0.231931
APOE_215_1100	0.00164973	0.000489593	0.966627	0.338009	0.678677
APOD_65_76210_z4	0.000412919	0.000178497	2.29978	0.0253248	0.153637
APOF_273/274_11020_z3	0.471476	0.0378706	2.3062	0.0249372	0.153637
A1AT_107_6503	0.0365001	-0.00397346	-1.13949	0.259494	0.638215
FETUA_346_1101	#DIV/0!	0.169448	1.87441	0.0667948	0.337685
KNG1_205_6503	0.0852165	0.00718293	0.56835	0.572137	0.835756
APOE_215_2200	0.000600383	-7.2433e-05	-1.18864	0.239745	0.638215
FETUA_176_5402/5421	#DIV/0!	0.0780501	1.61141	0.113464	0.430217
FETUA_156_5400	#DIV/0!	0.184335	1.74774	0.0867247	0.375807
FETUA_156_6513	#DIV/0!	-0.0176259	-0.832364	0.40921	0.724241
APOD_65_65030_z4_deamidated	0.000464151	4.80688e-05	1.14808	0.255961	0.638215
APOE_215_3210	0.00515502	-0.000570469	-0.764728	0.447739	0.726192
APOD_98_54110_z4	0.000235552	9.56376e-05	1.58409	0.11897	0.433051
APOE_215_3301	0.00153302	0.000190292	0.406895	0.685682	0.891386
FETUA_156_6410	#DIV/0!	0.142402	1.61735	0.112173	0.430217
APOD_98_54100_z4	6.51923e-05	4.71247e-05	1.74861	0.0860013	0.375807
A1AT_107_6502/6521	0.0302622	-0.00909759	-1.44713	0.153601	0.537604
A1AT_70_5402	0.796923	-0.184606	-1.81702	0.0747258	0.357897
APOE_215_2211	0.00232876	-0.000429383	-0.59876	0.551819	0.835756
APOE_094_1320	0.00134794	-0.000414189	-1.28193	0.205305	0.632505
APOC3_94_2110	0.00191284	0.000799576	1.65164	0.104372	0.430217
APOF_269_11010_z2	0.0353002	0.0093377	1.41384	0.163107	0.549732
APOD_65_76020_z4	0.00059017	0.000110533	1.2287	0.224475	0.638215
APOB_983_54020_z4	0.0798613	0.00654537	0.785606	0.435507	0.726192
FETUA_176_6501	#DIV/0!	0.103265	1.03917	0.303787	0.67426
APOD_65_65020_z4	0.000319984	6.25539e-05	0.752713	0.454868	0.726192
A1AT_107_5412	0.021867	-0.00835562	-1.10462	0.274187	0.643845
A1AT_271MC_5412	0.0217823	-0.00656451	-0.866815	0.389851	0.709529
C1S_174_5402	0.0088897	-0.000430643	-0.165805	0.868925	0.926505
A1AT_70_5412	0.0168717	0.00295236	0.767884	0.445877	0.726192
FETUA_156_6502	#DIV/0!	0.137758	1.32107	0.192566	0.625838
APOD_65_65030_z4	0.000637905	-9.6712e-05	-0.665295	0.508674	0.798091
APOE_147_0300	0.0125866	-0.000112475	-0.119274	0.905498	0.926505
APOD_65_65020_z4_deamidated	0.00014624	4.40875e-05	1.22947	0.224187	0.638215
APOC3_94A_11010_z3	0.0122459	-0.000214589	-0.26332	0.793299	0.926505
FETUA_176_6502	#DIV/0!	0.0354005	1.27431	0.208518	0.632505
APOC3_94MC_11010_z3	0.020439	-0.00106086	-0.823443	0.413852	0.724241
APOC3_94_1300	0.00245337	9.09504e-05	0.205166	0.838208	0.926505
A1AT_107_5401	0.0380648	-0.00907303	-1.19592	0.236915	0.638215
PON3_29_76030/76220_z3	0.54663	0.0354755	0.446558	0.656967	0.866945
APOD_65_65010_z4	0.00237712	0.000352393	0.876339	0.3847	0.709529
APOE_215_2202	0.00308829	-0.00040034	-1.08253	0.283791	0.645625
CLUS_374_6512	0.0286866	-0.00287012	-0.557172	0.579696	0.835756
APOC3_94AMC_11000_z3	0.0577525	0.0104926	0.890054	0.377357	0.709529
APOE_081_2340	0.00419287	-0.00014602	-0.359065	0.720936	0.924017
A1AT_107_5411	0.0999982	-0.00793671	-0.99518	0.324056	0.67589
A1AT_107_6513	0.0160467	-0.000728193	-0.288083	0.774378	0.926505
PON3_29_75310_z3	0.866986	-0.03977	-0.527338	0.600104	0.840145
A1AT_271_5402	0.0794842	0.0123881	0.7654	0.447342	0.726192
C1S_174_5401	0.0767891	0.00583882	0.446019	0.657354	0.866945
APOD_98_54000_z4	0.000410533	5.83908e-06	0.143635	0.886319	0.926505
APOA2_95_11010_z2	0.000135268	-2.75932e-05	-0.94167	0.350525	0.678677
CLUS_291_5420/5401	0.0226302	0.000690041	0.201333	0.841189	0.926505
APOD_65_54010/54200_z4	0.000348836	3.3127e-05	0.989492	0.326804	0.67589
CLUS_291_5421/5402	0.113243	0.00404252	0.458533	0.648397	0.866945
APOD_65_54020/54210_z4	0.000230983	7.46203e-06	0.135706	0.892555	0.926505
APOC3_94_1210	0.00192192	0.000142715	0.255098	0.799609	0.926505
APOE_215_1400	0.00054737	1.85548e-05	0.206801	0.836938	0.926505
APOE_215_2201	0.00186041	0.000156204	1.01219	0.31593	0.67589
CLUS_374_5402/5421	0.159563	0.0100883	0.946563	0.348048	0.678677
APOE_215_1102	0.0300238	-0.000741188	-0.28196	0.779044	0.926505
APOE_215_2110	0.000669624	-5.69698e-05	-0.290994	0.772163	0.926505
APOD_98_6520	0.000334073	4.46683e-05	0.627395	0.533026	0.822124
AACT_127_5401	#DIV/0!	0.0614584	0.545618	0.587785	0.835756
APOA2_88_11010_z2	0.000153721	-3.16322e-06	-0.118456	0.906142	0.926505
FETUA_176_6503	#DIV/0!	0.0134166	0.479964	0.633372	0.866945
APOA2_35_11020_z3	0.000145497	3.87057e-05	0.574718	0.567852	0.835756
CLUS_291_54020_z3	0.0554441	0.00101757	0.227492	0.820894	0.926505
CLUS_374_5420/5401	0.620388	0.00295384	0.070639	0.943944	0.954432
APOF_273/274_11010_z3	0.915289	-0.00455566	-0.207029	0.836761	0.926505
APOB_185_52000_z3	0.584078	-0.0103159	-0.139516	0.889558	0.926505
APOM_135_43010_z3	0.000531872	5.96477e-07	0.00937787	0.992552	0.992552
PON1_253_5402/5421_z4	#DIV/0!	#N/A	#N/A	#N/A	#N/A
PON1_253_5402/5421_z3	#DIV/0!	#N/A	#N/A	#N/A	#N/A
PON1_253_43010_z3	#DIV/0!	#N/A	#N/A	#N/A	#N/A
PON1_324_6501	#DIV/0!	#N/A	#N/A	#N/A	#N/A
PON1_324_6502	#DIV/0!	#N/A	#N/A	#N/A	#N/A
PON1_324_5420	#DIV/0!	#N/A	#N/A	#N/A	#N/A

## Sheet: Refed.Fed
	baseMean	logFC	stat	pvalue	padj
APOE_307/308_11010_z3	0.0272683	0.00117546	0.721253	0.473843	0.845484
APOE_215_0100	0.00266101	0.000254543	1.00863	0.317619	0.80287
APOC3_94AMC_1102_z3	0.146699	-0.00261278	-0.332289	0.740948	0.949666
APOE_215_1101_z2	0.00339579	-0.0004237	-1.71849	0.0913952	0.712749
APOC3_94_1202	0.00102823	-0.000423082	-3.88846	0.000276705	0.0251802
APOC3_94_1102	0.117378	-0.000614813	-0.0895976	0.928936	0.981631
APOC3_94MC_11020_z3	0.00923337	-0.00143155	-2.12391	0.038241	0.712749
APOC3_94_0300	0.0431312	0.0179801	2.42684	0.0185734	0.712749
APOE_307/308_11010_z2	0.000974561	6.4023e-05	0.49544	0.622285	0.913728
APOE_314_1100	0.00188532	0.000342067	1.82242	0.07389	0.712749
APOC3_94A_11000_z2	0.000520412	0.000138033	1.91397	0.0608911	0.712749
APOC3_94A_11020_z2	0.000550283	-1.606e-05	-0.246945	0.80588	0.954646
A1AT_271MC_5402	0.506336	-0.0327897	-1.10541	0.273848	0.755156
PON3_29_76210_z3	0.539056	-0.134732	-1.5568	0.125319	0.712749
APOC3_94_1101	0.225954	0.0209618	1.56418	0.123575	0.712749
APOC3_94A_11010_z2	0.00228769	0.000303633	1.94275	0.05723	0.712749
APOE_308_1100	0.00179681	0.000194249	1.25664	0.214256	0.755156
APOC3_94A_ungly_z2	0.000602396	-0.000133627	-2.17566	0.0339445	0.712749
A1AT_107_5402	0.146357	-0.0131869	-1.95877	0.0552752	0.712749
APOE_215_1100	0.00164973	0.00090127	1.72194	0.0907639	0.712749
APOD_65_76210_z4	0.000412919	0.000128195	1.59833	0.115764	0.712749
APOF_273/274_11020_z3	0.471476	0.0201248	1.18595	0.240799	0.755156
A1AT_107_6503	0.0365001	-0.00459794	-1.27598	0.207386	0.755156
FETUA_346_1101	#DIV/0!	0.00438947	0.0479431	0.961955	0.981631
KNG1_205_6503	0.0852165	0.0205125	1.57062	0.12207	0.712749
APOE_215_2200	0.000600383	-7.87947e-05	-1.25127	0.216192	0.755156
FETUA_176_5402/5421	#DIV/0!	-0.00214008	-0.0436263	0.965378	0.981631
FETUA_156_5400	#DIV/0!	0.0472003	0.441876	0.660508	0.924711
FETUA_156_6513	#DIV/0!	-0.0200141	-0.933224	0.355244	0.815642
APOD_65_65030_z4_deamidated	0.000464151	-3.00461e-05	-0.694441	0.490362	0.858133
APOE_215_3210	0.00515502	0.000862547	1.11891	0.268094	0.755156
APOD_98_54110_z4	0.000235552	0.000115972	1.85885	0.0684623	0.712749
APOE_215_3301	0.00153302	0.000586618	1.21383	0.230057	0.755156
FETUA_156_6410	#DIV/0!	0.0220978	0.247812	0.805307	0.954646
APOD_98_54100_z4	6.51923e-05	1.33903e-05	0.480809	0.632581	0.913728
A1AT_107_6502/6521	0.0302622	-0.00962717	-1.4819	0.144139	0.755156
A1AT_70_5402	0.796923	-0.141739	-1.35002	0.182602	0.755156
APOE_215_2211	0.00232876	0.000679259	0.916605	0.363396	0.815642
APOE_094_1320	0.00134794	-9.99058e-05	-0.299223	0.76591	0.954646
APOC3_94_2110	0.00191284	0.000721086	1.44139	0.155208	0.755156
APOF_269_11010_z2	0.0353002	0.00176239	0.258227	0.797206	0.954646
APOD_65_76020_z4	0.00059017	-3.37376e-07	-0.00362917	0.997118	0.997118
APOB_983_54020_z4	0.0798613	0.0136699	1.58773	0.118145	0.712749
FETUA_176_6501	#DIV/0!	-0.00749493	-0.0744712	0.940936	0.981631
APOD_65_65020_z4	0.000319984	4.16742e-05	0.485269	0.629435	0.913728
A1AT_107_5412	0.021867	-0.00876018	-1.12069	0.267343	0.755156
A1AT_271MC_5412	0.0217823	-0.00990603	-1.26579	0.210982	0.755156
C1S_174_5402	0.0088897	0.0032246	1.20142	0.234793	0.755156
A1AT_70_5412	0.0168717	0.00332142	0.835969	0.40683	0.841398
FETUA_156_6502	#DIV/0!	0.0605872	0.573688	0.568782	0.896376
APOD_65_65030_z4	0.000637905	0.000109212	0.727012	0.470336	0.845484
APOE_147_0300	0.0125866	0.000648644	0.665637	0.508457	0.87301
APOD_65_65020_z4_deamidated	0.00014624	1.82209e-05	0.491713	0.624901	0.913728
APOC3_94A_11010_z3	0.0122459	0.000520914	0.618559	0.538789	0.896376
FETUA_176_6502	#DIV/0!	0.0111348	0.395763	0.693985	0.942576
APOC3_94MC_11010_z3	0.020439	-0.000309528	-0.232495	0.817026	0.954646
APOC3_94_1300	0.00245337	0.000486026	1.06096	0.293396	0.762829
A1AT_107_5401	0.0380648	-0.00936272	-1.19424	0.237566	0.755156
PON3_29_76030/76220_z3	0.54663	0.0189546	0.230888	0.818268	0.954646
APOD_65_65010_z4	0.00237712	0.000515479	1.24049	0.220118	0.755156
APOE_215_2202	0.00308829	-0.000128083	-0.335154	0.738798	0.949666
CLUS_374_6512	0.0286866	-0.00179757	-0.337687	0.736899	0.949666
APOC3_94AMC_11000_z3	0.0577525	0.0139229	1.14289	0.258092	0.755156
APOE_081_2340	0.00419287	-2.74366e-05	-0.0652876	0.948184	0.981631
A1AT_107_5411	0.0999982	-0.0081311	-0.98662	0.328198	0.80719
A1AT_107_6513	0.0160467	0.00201738	0.772322	0.443267	0.845484
PON3_29_75310_z3	0.866986	-0.0912577	-1.17096	0.246719	0.755156
A1AT_271_5402	0.0794842	-0.0013163	-0.0787007	0.93756	0.981631
C1S_174_5401	0.0767891	0.0118924	0.879101	0.383214	0.815642
APOD_98_54000_z4	0.000410533	-3.14405e-05	-0.748418	0.457432	0.845484
APOA2_95_11010_z2	0.000135268	-3.23848e-05	-1.06949	0.289572	0.762829
CLUS_291_5420/5401	0.0226302	-0.00164663	-0.464916	0.643847	0.915471
APOD_65_54010/54200_z4	0.000348836	9.10122e-06	0.263069	0.793492	0.954646
CLUS_291_5421/5402	0.113243	0.00449134	0.492984	0.624008	0.913728
APOD_65_54020/54210_z4	0.000230983	-6.6193e-06	-0.116491	0.907692	0.981631
APOC3_94_1210	0.00192192	0.000512226	0.88601	0.379513	0.815642
APOE_215_1400	0.00054737	3.40445e-06	0.0367184	0.970844	0.981631
APOE_215_2201	0.00186041	9.16628e-05	0.574779	0.567811	0.896376
CLUS_374_5402/5421	0.159563	0.00810255	0.735685	0.465083	0.845484
APOE_215_1102	0.0300238	-0.0024088	-0.886746	0.37912	0.815642
APOE_215_2110	0.000669624	7.65042e-05	0.378149	0.706792	0.945853
APOD_98_6520	0.000334073	6.43776e-05	0.875016	0.385413	0.815642
AACT_127_5401	#DIV/0!	0.0847356	0.74232	0.46141	0.845484
APOA2_88_11010_z2	0.000153721	-2.0552e-05	-0.74477	0.459617	0.845484
FETUA_176_6503	#DIV/0!	0.0117059	0.413483	0.681042	0.939013
APOA2_35_11020_z3	0.000145497	9.95394e-06	0.143026	0.886798	0.981631
CLUS_291_54020_z3	0.0554441	0.00276279	0.597709	0.552515	0.896376
CLUS_374_5420/5401	0.620388	0.00896897	0.207558	0.836349	0.96339
APOF_273/274_11010_z3	0.915289	-0.0129517	-0.569566	0.571317	0.896376
APOB_185_52000_z3	0.584078	0.00469256	0.0614135	0.951255	0.981631
APOM_135_43010_z3	0.000531872	-2.43082e-06	-0.036983	0.970634	0.981631
PON1_253_5402/5421_z4	#DIV/0!	#N/A	#N/A	#N/A	#N/A
PON1_253_5402/5421_z3	#DIV/0!	#N/A	#N/A	#N/A	#N/A
PON1_253_43010_z3	#DIV/0!	#N/A	#N/A	#N/A	#N/A
PON1_324_6501	#DIV/0!	#N/A	#N/A	#N/A	#N/A
PON1_324_6502	#DIV/0!	#N/A	#N/A	#N/A	#N/A
PON1_324_5420	#DIV/0!	#N/A	#N/A	#N/A	#N/A

## Sheet: Refed.Fasted
	baseMean	logFC	stat	pvalue	padj
APOE_307/308_11010_z3	0.0272683	0.00740639	4.90926	8.71877e-06	0.000445326
APOE_215_0100	0.00266101	0.00113922	4.87647	9.78738e-06	0.000445326
APOC3_94AMC_1102_z3	0.146699	0.0300883	4.13371	0.000124275	0.00376968
APOE_215_1101_z2	0.00339579	0.000706636	3.0961	0.00309745	0.0437728
APOC3_94_1202	0.00102823	-1.56933e-05	-0.155811	0.876759	0.979065
APOC3_94_1102	0.117378	0.0250001	3.93572	0.000237557	0.00540443
APOC3_94MC_11020_z3	0.00923337	0.00038605	0.618734	0.538674	0.917812
APOC3_94_0300	0.0431312	-0.0036437	-0.531278	0.597389	0.979065
APOE_307/308_11010_z2	0.000974561	0.000366865	3.06684	0.00336714	0.0437728
APOE_314_1100	0.00188532	0.000541969	3.11919	0.00289902	0.0437728
APOC3_94A_11000_z2	0.000520412	-5.90718e-05	-0.884837	0.38014	0.892543
APOC3_94A_11020_z2	0.000550283	0.000126327	2.09835	0.0405327	0.368847
A1AT_271MC_5402	0.506336	0.0508198	1.85075	0.0696394	0.451115
PON3_29_76210_z3	0.539056	-0.124003	-1.54783	0.127463	0.668873
APOC3_94_1101	0.225954	-0.0124014	-0.999674	0.321895	0.892543
APOC3_94A_11010_z2	0.00228769	-0.000121333	-0.838644	0.40534	0.892543
APOE_308_1100	0.00179681	0.000366961	2.56449	0.0131255	0.149302
APOC3_94A_ungly_z2	0.000602396	-0.000121808	-2.14241	0.0366529	0.368847
A1AT_107_5402	0.146357	0.000291088	0.0467083	0.962917	0.979065
APOE_215_1100	0.00164973	0.000411676	0.849666	0.399235	0.892543
APOD_65_76210_z4	0.000412919	-5.03018e-05	-0.677498	0.500962	0.892543
APOF_273/274_11020_z3	0.471476	-0.0177458	-1.12969	0.263565	0.888311
A1AT_107_6503	0.0365001	-0.000624485	-0.187211	0.852192	0.979065
FETUA_346_1101	#DIV/0!	-0.165058	-2.01047	0.0498578	0.378089
KNG1_205_6503	0.0852165	0.0133296	1.10255	0.275076	0.892543
APOE_215_2200	0.000600383	-6.36165e-06	-0.109132	0.913499	0.979065
FETUA_176_5402/5421	#DIV/0!	-0.0801902	-1.823	0.0743596	0.451115
FETUA_156_5400	#DIV/0!	-0.137134	-1.43168	0.158533	0.686975
FETUA_156_6513	#DIV/0!	-0.00238824	-0.124186	0.901672	0.979065
APOD_65_65030_z4_deamidated	0.000464151	-7.81149e-05	-1.95034	0.0562968	0.394078
APOE_215_3210	0.00515502	0.00143302	2.00814	0.0496051	0.378089
APOD_98_54110_z4	0.000235552	2.03342e-05	0.352086	0.726134	0.979065
APOE_215_3301	0.00153302	0.000396327	0.885901	0.379571	0.892543
FETUA_156_6410	#DIV/0!	-0.120304	-1.50453	0.138814	0.668873
APOD_98_54100_z4	6.51923e-05	-3.37344e-05	-1.30853	0.196195	0.803469
A1AT_107_6502/6521	0.0302622	-0.000529579	-0.08806	0.930152	0.979065
A1AT_70_5402	0.796923	0.0428675	0.441072	0.660909	0.979065
APOE_215_2211	0.00232876	0.00110864	1.6161	0.111859	0.6362
APOE_094_1320	0.00134794	0.000314283	1.01685	0.313728	0.892543
APOC3_94_2110	0.00191284	-7.84898e-05	-0.169487	0.866042	0.979065
APOF_269_11010_z2	0.0353002	-0.00757531	-1.19903	0.235715	0.858001
APOD_65_76020_z4	0.00059017	-0.00011087	-1.28836	0.203074	0.803469
APOB_983_54020_z4	0.0798613	0.00712457	0.893918	0.375304	0.892543
FETUA_176_6501	#DIV/0!	-0.110759	-1.22729	0.225531	0.855138
APOD_65_65020_z4	0.000319984	-2.08797e-05	-0.262644	0.793817	0.979065
A1AT_107_5412	0.021867	-0.000404562	-0.0559098	0.955619	0.979065
A1AT_271MC_5412	0.0217823	-0.00334153	-0.461252	0.646457	0.979065
C1S_174_5402	0.0088897	0.00365525	1.47118	0.147005	0.668873
A1AT_70_5412	0.0168717	0.000369065	0.100346	0.920439	0.979065
FETUA_156_6502	#DIV/0!	-0.0771711	-0.814884	0.419051	0.892543
APOD_65_65030_z4	0.000637905	0.000205924	1.48084	0.144419	0.668873
APOE_147_0300	0.0125866	0.000761118	0.843748	0.402506	0.892543
APOD_65_65020_z4_deamidated	0.00014624	-2.58666e-05	-0.754071	0.454059	0.892543
APOC3_94A_11010_z3	0.0122459	0.000735503	0.943472	0.349612	0.892543
FETUA_176_6502	#DIV/0!	-0.0242657	-0.961809	0.340831	0.892543
APOC3_94MC_11010_z3	0.020439	0.000751336	0.609645	0.544636	0.917812
APOC3_94_1300	0.00245337	0.000395075	0.931644	0.355638	0.892543
A1AT_107_5401	0.0380648	-0.000289692	-0.0399168	0.968306	0.979065
PON3_29_76030/76220_z3	0.54663	-0.0165209	-0.217396	0.828713	0.979065
APOD_65_65010_z4	0.00237712	0.000163085	0.423963	0.673265	0.979065
APOE_215_2202	0.00308829	0.000272256	0.769591	0.444872	0.892543
CLUS_374_6512	0.0286866	0.00107255	0.217658	0.82851	0.979065
APOC3_94AMC_11000_z3	0.0577525	0.00343031	0.304184	0.762148	0.979065
APOE_081_2340	0.00419287	0.000118583	0.304827	0.761661	0.979065
A1AT_107_5411	0.0999982	-0.000194392	-0.0254805	0.979765	0.979765
A1AT_107_6513	0.0160467	0.00274558	1.13546	0.26116	0.888311
PON3_29_75310_z3	0.866986	-0.0514878	-0.713685	0.478473	0.892543
A1AT_271_5402	0.0794842	-0.0137044	-0.885141	0.379977	0.892543
C1S_174_5401	0.0767891	0.00605363	0.483407	0.630747	0.979065
APOD_98_54000_z4	0.000410533	-3.72796e-05	-0.95864	0.341982	0.892543
APOA2_95_11010_z2	0.000135268	-4.79157e-06	-0.17094	0.864905	0.979065
CLUS_291_5420/5401	0.0226302	-0.00233667	-0.712699	0.479079	0.892543
APOD_65_54010/54200_z4	0.000348836	-2.40258e-05	-0.750199	0.456368	0.892543
CLUS_291_5421/5402	0.113243	0.000448817	0.0532177	0.957753	0.979065
APOD_65_54020/54210_z4	0.000230983	-1.40813e-05	-0.267704	0.78994	0.979065
APOC3_94_1210	0.00192192	0.000369511	0.690453	0.492846	0.892543
APOE_215_1400	0.00054737	-1.51503e-05	-0.176517	0.860543	0.979065
APOE_215_2201	0.00186041	-6.45414e-05	-0.437195	0.663701	0.979065
CLUS_374_5402/5421	0.159563	-0.00198576	-0.194772	0.846297	0.979065
APOE_215_1102	0.0300238	-0.00166761	-0.663167	0.510025	0.892543
APOE_215_2110	0.000669624	0.000133474	0.712696	0.47908	0.892543
APOD_98_6520	0.000334073	1.97093e-05	0.289389	0.773384	0.979065
AACT_127_5401	#DIV/0!	0.0232772	0.223811	0.823827	0.979065
APOA2_88_11010_z2	0.000153721	-1.73888e-05	-0.680717	0.498938	0.892543
FETUA_176_6503	#DIV/0!	-0.00171069	-0.0673859	0.946547	0.979065
APOA2_35_11020_z3	0.000145497	-2.87517e-05	-0.446286	0.657163	0.979065
CLUS_291_54020_z3	0.0554441	0.00174522	0.40787	0.68497	0.979065
CLUS_374_5420/5401	0.620388	0.00601513	0.150373	0.881026	0.979065
APOF_273/274_11010_z3	0.915289	-0.00839602	-0.398861	0.691558	0.979065
APOB_185_52000_z3	0.584078	0.0150085	0.212188	0.832753	0.979065
APOM_135_43010_z3	0.000531872	-3.0273e-06	-0.0497547	0.9605	0.979065
PON1_253_5402/5421_z4	#DIV/0!	#N/A	#N/A	#N/A	#N/A
PON1_253_5402/5421_z3	#DIV/0!	#N/A	#N/A	#N/A	#N/A
PON1_253_43010_z3	#DIV/0!	#N/A	#N/A	#N/A	#N/A
PON1_324_6501	#DIV/0!	#N/A	#N/A	#N/A	#N/A
PON1_324_6502	#DIV/0!	#N/A	#N/A	#N/A	#N/A
PON1_324_5420	#DIV/0!	#N/A	#N/A	#N/A	#N/A
