# Supplementary material for: HDL from 36-h fasted participants potently promotes efflux of cholesteryl ester from activated microglia
Source: Front Aging Neurosci. 2025 Aug 26;17:1629496. doi: 10.3389/fnagi.2025.1629496 (PMC12417472; doi:10.3389/fnagi.2025.1629496)
Supplement: Supplementary file 1 [file Data_Sheet_1.zip › Microglia Supplemental Material/S4 suppltable_fastingLipidProfile_1-14.xlsx]

## Sheet: ANOVA
	Fed	Fasted	Refed	AveExpr	F	P.Value	adj.P.Val
M-TRLP	3.54	-6.54	-5.005	9.25375	9.14365	4.86192e-05	0.000545479
VL-TRLP	0.23	0.015	0.105	0.1825	8.91995	6.06087e-05	0.000545479
H7P	0.38	0.355	0.385	1.19	5.23382	0.00290678	0.0174407
H1P	-0.27	-1.58	-0.675	3.51375	4.66942	0.00547802	0.020297
M-cHDLP	0.205	-1.06	-0.625	6.51	4.644	0.00563805	0.020297
L-cHDLP	0.115	0.465	0.29	3.6375	4.06951	0.0108693	0.0321125
H2P	-0.98	0.805	-0.32	8.18125	3.94917	0.0124882	0.0321125
L-TRLP	1.145	-0.37	-0.285	0.7275	3.25016	0.0282059	0.0634633
VS-TRLP	11.695	-18.065	-2.13	50.11	2.90299	0.0424694	0.0806872
H5P	0.08	0.39	-0.075	0.94375	2.85733	0.0448262	0.0806872
S-cLDLP	44.25	134.95	96.8	523.85	2.67698	0.055505	0.0908263
S-TRLP	-5.22	-8.555	-18.3	43.9163	2.24897	0.092305	0.137396
L-cLDLP	-12.65	71.95	52.25	424.738	2.18815	0.0992307	0.137396
S-cHDLP	-1.25	-0.785	-0.98	11.6963	1.95968	0.1302	0.16543
H6P	-0.34	-0.26	-0.015	1.50625	1.91155	0.137858	0.16543
H3P	-0.28	-0.92	-0.71	4.2075	1.46659	0.233176	0.262323
H4P	0.48	-0.125	0.06	2.30375	1.30049	0.283055	0.299705
M-cLDLP	-35.2	-83	-67.7	240.075	0.820535	0.487874	0.487874

## Sheet: Fasted.Baseline
	logFC	AveExpr	t	P.Value	adj.P.Val	B
H1P	-1.58	3.51375	-3.49552	0.000918907	0.0165403	-0.813016
L-cHDLP	0.465	3.6375	3.2583	0.00188445	0.0169601	-1.46019
H7P	0.355	1.19	3.06892	0.00327595	0.0169667	-1.95472
M-TRLP	-6.54	9.25375	-3.01971	0.00377038	0.0169667	-2.07982
M-cHDLP	-1.06	6.51	-2.78565	0.00722402	0.0260065	-2.65469
S-cLDLP	134.95	523.85	2.63957	0.0106678	0.0320033	-2.99581
H5P	0.39	0.94375	2.2826	0.0261734	0.0673029	-3.76797
H3P	-0.92	4.2075	-1.89799	0.0627239	0.138447	-4.49463
L-cLDLP	71.95	424.738	1.8516	0.0692233	0.138447	-4.57444
VS-TRLP	-18.065	50.11	-1.77786	0.0807181	0.145293	-4.6977
H2P	0.805	8.18125	1.52549	0.132623	0.198552	-5.08531
H6P	-0.26	1.50625	-1.47685	0.145174	0.198552	-5.15377
S-cHDLP	-0.785	11.6963	-1.4458	0.153667	0.198552	-5.19643
M-cLDLP	-83	240.075	-1.44307	0.154429	0.198552	-5.20013
S-TRLP	-8.555	43.9163	-1.17732	0.243921	0.292705	-5.52965
L-TRLP	-0.37	0.7275	-0.674016	0.503003	0.565879	-5.97699
H4P	-0.125	2.30375	-0.384129	0.702301	0.743613	-6.12589
VL-TRLP	0.015	0.1825	0.299663	0.765515	0.765515	-6.15402

## Sheet: Fasted.Fed
	logFC	AveExpr	t	P.Value	adj.P.Val	B
M-TRLP	-10.08	9.25375	-4.65424	1.96104e-05	0.000352987	2.59743
VL-TRLP	-0.215	0.1825	-4.29518	6.8062e-05	0.000612558	1.42007
H2P	1.785	8.18125	3.3826	0.00129784	0.00696146	-1.33521
M-cHDLP	-1.265	6.51	-3.32439	0.00154699	0.00696146	-1.49711
VS-TRLP	-29.76	50.11	-2.92882	0.00487125	0.0159151	-2.54528
H1P	-1.31	3.51375	-2.89818	0.00530504	0.0159151	-2.62247
L-TRLP	-1.515	0.7275	-2.75982	0.00774663	0.0199199	-2.96354
L-cHDLP	0.35	3.6375	2.45248	0.0172463	0.0388043	-3.67477
L-cLDLP	84.6	424.738	2.17714	0.0335911	0.0671821	-4.25397
H4P	-0.605	2.30375	-1.85918	0.0681239	0.122027	-4.8495
H5P	0.31	0.94375	1.81437	0.0748416	0.122027	-4.92682
S-cLDLP	90.7	523.85	1.77406	0.0813516	0.122027	-4.99494
H3P	-0.64	4.2075	-1.32034	0.191956	0.265785	-5.66482
S-cHDLP	0.465	11.6963	0.856427	0.395319	0.491248	-6.15676
M-cLDLP	-47.8	240.075	-0.831071	0.409373	0.491248	-6.1778
S-TRLP	-3.335	43.9163	-0.458955	0.647997	0.689549	-6.4149
H6P	0.08	1.50625	0.454417	0.651241	0.689549	-6.41695
H7P	-0.025	1.19	-0.216121	0.829659	0.829659	-6.49633

## Sheet: Fed.Baseline
	logFC	AveExpr	t	P.Value	adj.P.Val	B
VL-TRLP	0.23	0.1825	4.59484	2.41585e-05	0.000434853	2.4067
H7P	0.38	1.19	3.28504	0.00174029	0.0156627	-1.59552
S-cHDLP	-1.25	11.6963	-2.30222	0.0249657	0.149794	-3.9864
L-TRLP	1.145	0.7275	2.08581	0.0414466	0.18651	-4.42152
H6P	-0.34	1.50625	-1.93127	0.058387	0.205266	-4.70968
H2P	-0.98	8.18125	-1.85712	0.068422	0.205266	-4.84107
M-TRLP	3.54	9.25375	1.63452	0.107616	0.276727	-5.20781
H4P	0.48	2.30375	1.47505	0.145656	0.327727	-5.44435
VS-TRLP	11.695	50.11	1.15096	0.254516	0.509032	-5.85505
S-cLDLP	44.25	523.85	0.865513	0.390356	0.66617	-6.13627
L-cHDLP	0.115	3.6375	0.805815	0.423671	0.66617	-6.1853
S-TRLP	-5.22	43.9163	-0.718365	0.475443	0.66617	-6.25094
M-cLDLP	-35.2	240.075	-0.612002	0.54295	0.66617	-6.3208
H1P	-0.27	3.51375	-0.597335	0.55263	0.66617	-6.32957
H3P	-0.28	4.2075	-0.57765	0.565757	0.66617	-6.341
M-cHDLP	0.205	6.51	0.538735	0.592151	0.66617	-6.3625
H5P	0.08	0.94375	0.468225	0.641395	0.679124	-6.39767
L-cLDLP	-12.65	424.738	-0.325542	0.745953	0.745953	-6.45386

## Sheet: Refed.Basline
	logFC	AveExpr	t	P.Value	adj.P.Val	B
H7P	0.385	1.19	3.32827	0.00152909	0.0275236	-1.23515
S-TRLP	-18.3	43.9163	-2.51841	0.0145967	0.13137	-3.21555
M-TRLP	-5.005	9.25375	-2.31096	0.0244443	0.146666	-3.65439
VL-TRLP	0.105	0.1825	2.09764	0.0403458	0.168407	-4.07307
L-cHDLP	0.29	3.6375	2.03206	0.0467796	0.168407	-4.1949
S-cLDLP	96.8	523.85	1.89337	0.0633473	0.190042	-4.44147
S-cHDLP	-0.98	11.6963	-1.80494	0.0763239	0.196261	-4.59071
M-cHDLP	-0.625	6.51	-1.64248	0.105951	0.23839	-4.84825
H1P	-0.675	3.51375	-1.49334	0.140819	0.267188	-5.06525
H3P	-0.71	4.2075	-1.46475	0.148438	0.267188	-5.10467
L-cLDLP	52.25	424.738	1.34463	0.184028	0.301137	-5.2626
M-cLDLP	-67.7	240.075	-1.17706	0.244024	0.366036	-5.46168
H2P	-0.32	8.18125	-0.606405	0.546634	0.756878	-5.94738
L-TRLP	-0.285	0.7275	-0.519175	0.605633	0.778671	-5.99471
H5P	-0.075	0.94375	-0.438961	0.662336	0.794803	-6.03182
VS-TRLP	-2.13	50.11	-0.209623	0.834703	0.90462	-6.10378
H4P	0.06	2.30375	0.184382	0.854363	0.90462	-6.1086
H6P	-0.015	1.50625	-0.0852031	0.932396	0.932396	-6.12156

## Sheet: Refed.Fed
	logFC	AveExpr	t	P.Value	adj.P.Val	B
M-TRLP	-8.545	9.25375	-3.94548	0.000219244	0.00394638	0.423624
L-TRLP	-1.43	0.7275	-2.60498	0.0116774	0.0924364	-3.18728
VL-TRLP	-0.125	0.1825	-2.4972	0.0154061	0.0924364	-3.43017
M-cHDLP	-0.83	6.51	-2.18122	0.0332731	0.149729	-4.09396
H6P	0.325	1.50625	1.84607	0.0700351	0.231312	-4.71443
S-TRLP	-13.08	43.9163	-1.80004	0.0771039	0.231312	-4.79256
L-cLDLP	64.9	424.738	1.67017	0.100324	0.257976	-5.0035
VS-TRLP	-13.825	50.11	-1.36058	0.178959	0.368361	-5.44794
H4P	-0.42	2.30375	-1.29067	0.201986	0.368361	-5.53659
H2P	0.66	8.18125	1.25071	0.216109	0.368361	-5.58528
L-cHDLP	0.175	3.6375	1.22624	0.225109	0.368361	-5.61438
S-cLDLP	52.55	523.85	1.02786	0.308324	0.454464	-5.83006
H5P	-0.155	0.94375	-0.907186	0.368097	0.454464	-5.94336
H1P	-0.405	3.51375	-0.896003	0.373989	0.454464	-5.95316
H3P	-0.43	4.2075	-0.887105	0.37872	0.454464	-5.96088
M-cLDLP	-32.5	240.075	-0.565059	0.574233	0.646012	-6.18935
S-cHDLP	0.27	11.6963	0.49728	0.620889	0.657412	-6.2247
H7P	0.005	1.19	0.0432242	0.965673	0.965673	-6.34551

## Sheet: Refed.Fasted
	logFC	AveExpr	t	P.Value	adj.P.Val	B
H5P	-0.465	0.94375	-2.72156	0.00858487	0.154528	-2.5609
H2P	-1.125	8.18125	-2.13189	0.0373028	0.299957	-3.71034
H1P	0.905	3.51375	2.00218	0.0499928	0.299957	-3.93237
VL-TRLP	0.09	0.1825	1.79798	0.0774338	0.348452	-4.25754
VS-TRLP	15.935	50.11	1.56824	0.122317	0.44034	-4.5863
H6P	0.245	1.50625	1.39165	0.169392	0.47615	-4.8112
S-TRLP	-9.745	43.9163	-1.34109	0.185169	0.47615	-4.87103
L-cHDLP	-0.175	3.6375	-1.22624	0.225109	0.506496	-4.99921
M-cHDLP	0.435	6.51	1.14317	0.257708	0.515417	-5.08518
S-cLDLP	-38.15	523.85	-0.746199	0.458589	0.78765	-5.41575
M-TRLP	1.535	9.25375	0.708755	0.481342	0.78765	-5.43995
H4P	0.185	2.30375	0.56851	0.571904	0.843137	-5.5197
L-cLDLP	-19.7	424.738	-0.506971	0.614115	0.843137	-5.54923
H3P	0.21	4.2075	0.433237	0.666464	0.843137	-5.5802
S-cHDLP	-0.195	11.6963	-0.359147	0.720802	0.843137	-5.60647
M-cLDLP	15.3	240.075	0.266012	0.791182	0.843137	-5.63255
H7P	0.03	1.19	0.259345	0.796296	0.843137	-5.63412
L-TRLP	0.085	0.7275	0.154842	0.877489	0.877489	-5.65352
